# Supplementary material for: What is the evidence for the impact of ocean warming on subtropical and temperate corals and coral reefs? A systematic map
Source: Environ Evid. 2024 Nov 21;13:25. doi: 10.1186/s13750-024-00349-y (PMC11580339; doi:10.1186/s13750-024-00349-y)
Supplement: Supplementary file 3 — Additional file 3. [file 13750_2024_349_MOESM3_ESM.xlsx]

## Sheet: README
Additional File 2 Excluded Article
ReadMe
This file describes the articles excluded from the data extraction from the full text screening for the systematic map by Ho et al. (2024): What is the evidence for the impact of ocean warming on subtropical and temperate corals and coral reefs? A systematic map.
Column A describes the excluded articles' titles
Column B describes the reasons for excluding the articles from the data extraction
Column C are additional comments from reviewers describing the reasons for exclusion
Column D records the Digital Object Identifier (if applicable) of the articles
Column E records the year of publication.

## Sheet: Excluded Articles
Title of Article	Reason for exclusion	Comments on Exclusion (If article is excluded, no further questions are needed to be answered.)	DOI	Year of Publication
A simple temperature-based model predicts the upper latitudinal limit of the temperate coral Astrangia poculata	Does not involve a warming event	This is a study of coral growth under cold temperature.	10.1007/s00338-012-0983-z	2013
An approach for assessing ecosystem-based adaptation in coral reefs at relatively high latitudes to climate change and human pressure	Does not involve a warming event	Looks at depth, distance to high tide, distance to the continental shelf edge and to submarine canyons, but not temp.	10.1002/ggge.20195	2013
Branching coral as a macroalgal refuge in a marginal coral reef system	Does not involve a warming event	This study is on a subtropical reef but has no temperature componant.	10.1007/s10661-020-08534-5	2020
Coral communities of Hong Kong: Long-lived corals in a marginal reef environment	Does not involve a warming event		10.1016/j.marpolbul.2021.112967	2021
Coral community dynamics and shallow-water carbonate deposition of the reef-flat around Yongxing Island, the Xisha Islands	Does not involve a warming event	Research is not related to warming.	10.1080/10106049.2021.1886345	2022
Coral cover and rubble cryptofauna abundance and diversity at outplanted reefs in Okinawa, Japan	Does not involve a warming event		10.1111/aec.13327	2023
Coral reproduction in a high-latitude, marginal reef environment (Moreton Bay, south-east Queensland, Australia)	Does not involve a warming event	This is a study on the reproduction biology of corals in a high-latitude, marginal reef at Moreton Bay.	10.1007/s00338-010-0594-5	2010
Corallivory plays a limited role in the mortality of new coral recruits in Hong Kong marginal coral communities	Does not involve a warming event	Not relevant to a heating event.	10.7773/cm.v42i3.2650	2016
Coverage, Diversity, and Functionality of a High-Latitude Coral Community (Tatsukushi, Shikoku Island, Japan)	Does not involve a warming event	This study focuses on the survey of coral coverage only.	10.1007/s00338-020-01948-0	2020
Diazotroph Diversity Associated With Scleractinian Corals and Its Relationships With Environmental Variables in the South China Sea	Does not involve a warming event	This study focuses on anthropogenic effects and eutrophication effects on corals, not warming related.	10.1016/j.ocecoaman.2021.105744	2021
Differential establishment potential of species predicts a shift in coral assemblage structure across a biogeographic barrier	Does not involve a warming event	Study details coral assemblages across latitudinal gradients and does not specify a warming event.	10.1111/ddi.12140	2014
Dominance of the scleractinian coral Alveopora japonica in the barren subtidal hard bottom of high-latitude Jeju Island off the south coast of Korea assessed by highresolution underwater images	Does not involve a warming event	Only really says 'A. japonica is dominant taxa at Jeju Island, which receives a lot of warm water via currents', cool observation but nothing experimental and doesn't include temp data. Has some interesting stuff on macroalgal vs. scleractinian cover and how it interacts	10.3354/meps09019	2011
Environmental implications of skeletal micro-density and porosity variation in two scleractinian corals	Does not involve a warming event	This is a study on effect of SST on different latitude, not directly an ocean warming effect.	10.1007/s11430-013-4677-3	2013
Environmental variation and how its spatial structure influences the cross-shelf distribution of high-latitude coral communities in South Africa	Does not involve a warming event	Looks at depth, the proximity and size of submarine canyons, distance to the high-tide mark, and distance to the shelf edge; but not temp.	10.7717/peerj.9185	2020
Genetic structure of Turbinaria peltata in the northern South China Sea suggest insufficient genetic adaptability of relatively high-latitude scleractinian corals to environment stress	Does not involve a warming event		10.1038/s41598-021-92202-2	2021
How does a widespread reef coral maintain a population in an isolated environment?	Does not involve a warming event	Makes observations of coral size, but no effect of temperature studied and a focus on modelling.	10.3389/fmars.2017.00158	2017
Limited scope for latitudinal extension of reef corals	Does not involve a warming event		10.1130/G33293.1	2012
Living on the edge: environmental variability of a shallow late Holocene cold-water coral mound	Does not involve a warming event	Examining when cold water coral mound formed in Norway and examining factors that influence the formation. This should help to predict future cold water coral mound formation.	10.1080/07924259.2012.752766	2013
Locality Effect of Coral-Associated Bacterial Community in the Kuroshio Current From Taiwan to Japan	Does not involve a warming event		10.1016/j.marpolbul.2018.11.053	2019
Low symbiont diversity as a potential adaptive strategy in a marginal non-reefal environment: a case study of corals in Hong Kong	Does not involve a warming event	Article did not include any warming event, it is a study of seasonal variability	10.1016/j.jembe.2018.03.003	2018
Macrobioerosion in Porites corals in subtropical northern South China Sea: a limiting factor for high-latitude reef framework development	Does not involve a warming event	Research focuses on bioerosion, no warming event detailed.	10.1016/j.scitotenv.2023.163688	2023
Management of scleractinian coral assemblages in temperate non-reefal areas: insights from a long-term monitoring study in Kushimoto, Japan (33Â°N)	Does not involve a warming event	Surveys on settlement and genetic diversity in Japan, pretty cool	10.1016/j.scitotenv.2021.148094	2021
Mesophotic corals on the subtropical shelves of Lord Howe Island and Balls Pyramid, south-western Pacific Ocean	Does not involve a warming event	No warming event, just benthic analysis	10.1371/journal.pone.0054330	2013
Natural heterotrophic feeding by a temperate octocoral with symbiotic zooxanthellae: a contribution to understanding the mechanisms of die-off events	Does not involve a warming event	Studied diet and feeding	10.3389/fphys.2020.00615	2020
No evidence for tropicalization of coral assemblages in a subtropical climate change hot spot	Does not involve a warming event		10.1016/j.marenvres.2011.01.007	2011
Occasional loss of fecundity in peripheral coral populations	Does not involve a warming event	Focuses on reproductivity and fecundity - no warming events mentioned	10.1111/ecog.01437	2015
Patterns of scleractinian coral recruitment at Lord Howe Island, an isolated subtropical reef off eastern Australia	Does not involve a warming event	Does not detail a warming event.	10.3389/fmars.2021.666825	2021
Physiological responses and adjustments of corals to strong seasonal temperature variations (20-28°C)	Does not involve a warming event	Research is not relevant to a warming event.	10.1111/ddi.13400	2021
Population genetic structure of a broadcast-spawning coral across a tropical-temperate transition zone reveals regional differentiation and high-latitude reef isolation	Does not involve a warming event	Research is on population genetics and does not involve a warming event.	10.1371/journal.pone.0275244	2022
Ranking 67 Florida Reefs for Survival of Acropora cervicornis Outplants	Does not involve a warming event	Research is about restoration and coral out planting and does not involve a warming event.	10.1016/j.zool.2011.04.003	2011
Recruitment and mortality of the temperate coral Cladocora caespitosa: implications for the recovery of endangered populations	Does not involve a warming event	Research not relevant to a warming event.	10.3390/d11040057	2019
Regional genetic differentiation among northern high-latitude island populations of a broadcast-spawning coral	Does not involve a warming event		10.1016/j.marenvres.2015.02.002	2015
Restricted gene flow and local adaptation highlight the vulnerability of high-latitude reefs to rapid environmental change	Does not involve a warming event		10.1111/gcb.12335	2013
Spatial and Intergeneric Variation in Physiological Indicators of Corals in the South China Sea: Insights Into Their Current State and Their Adaptability to Environmental Stress	Does not involve a warming event		10.1016/j.scitotenv.2021.145775	2021
Species-specific declines in the linear extension of branching corals at a subtropical reef, Lord Howe Island	Does not involve a warming event	Does not specifically address a warming event.	10.1126/sciadv.1701413	2017
Status of Marine Biodiversity of the China Seas	Does not involve a warming event	Has temp in the article but not a matter of particular importance - talks about differences in temp across a latitudinal gradient but does not make mention of a warming event	10.3354/meps12980	2019
Symbiodinium clade C generality among common scleractinian corals in subtropical Hong Kong	Does not involve a warming event		10.1007/s00338-012-0967-z	2013
Temperature control on high-resolution SIMS oxygen isotopic compositions in Porites coral skeletons	Does not involve a warming event		10.1016/j.geomorph.2015.04.011	2015
The impacts of flooding on the high-latitude, terrigenoclastic influenced coral reefs of Hervey Bay, Queensland, Australia	Does not involve a warming event	This is a study on the effect of severe flooding has on corals.	10.3354/meps12537	2018
The Long and Winding Road of Coral Reef Recovery in the Anthropocene: A Case Study from Puerto Rico	Does not involve a warming event	This is a study of effect of nutrient enrichment has on recovery of coral.	10.5194/bg-13-2379-2016	2016
The Origin of the Subtropical Coral Alveopora japonica (Scleractinia: Acroporidae) in High-Latitude Environments	Does not involve a warming event	Paper touches on rising SSTs in introduction, but does not discuss/study a warming event.	10.1016/j.ocecoaman.2022.106469	2023
The Reef Coral Coscinaraea marshae Is Not a High-Latitude Endemic	Does not involve a warming event	This is a study on the legitimacy of if the C. marshae is endemic to high-latitude.	10.1890/090176	2011
Unraveling Moreton Bay reef history: An urban high-latitude setting for coral development	Does not involve a warming event	Really really interesting paper - looks at fossil coral assemblage via sediment cores and compares to current assemblage in a high latitude reef!!	10.3354/meps13110	2019
Variations in the coral community at the high-latitude Bailong Peninsula, northern South China Sea	Does not involve a warming event	Looks at longterm changes in coral communities in N china sea, at 2008, 2014, 2018	10.1098/rspb.2014.0650	2015
Winter Quiescence, Growth Rate, and the Release from Competition in the Temperate Scleractinian Coral Astrangia poculata (Ellis	Does not involve a warming event	This is a study on the coral quiescence.	10.1007/s00338-016-1450-z	2016
Sensitivity of a cold-water coral reef to interannual variability in regional oceanography	Does not involve a warming event		10.6620/ZS.2020.59-19	2020
Differential Symbiodiniaceae Association With Coral and Coral-Eroding Sponge in a Bleaching Impacted Marginal Coral Reef Environment	Does not involve a warming event	This article involve the interaction of space competitors only, even it mentioned bleaching events, the events themselves were not thoroughly discussed.	10.1126/science.aab4122	2015
Reefs of last resort: Locating and assessing thermal refugia in the wider Caribbean	Does not involve a warming event	Modelling study for potential refigia, does not involve a warming event.	10.1007/s00338-022-02249-4	2022
Survival of high latitude fringing corals in extreme temperatures: Red sea meteorology	Does not involve a warming event	They do not classify a heating event. Red Sea	10.3389/fevo.2020.569107	2020
Coral responses to ocean warming and acidification: Implications for future distribution of coral reefs in the South China Sea	Does not involve a warming event	Focuses on Ocean Acidification	10.1007/s00338-023-02393-5	2023
Interactive effects of ocean acidification and warming on sediment-dwelling marine calcifiers.	Does not involve a warming event		10.1007/s00338-020-01956-0	2020
Reproduction and Population Structure in Temperate and Tropical Corals in Relation to Environmental Parameters.	Duplicate Data		10.1007/s00338-016-1458-4	2016
The ecology of, threats to, and restoration potential of soft corals in New South Wales.	Duplicate Data		10.1007/s00338-012-0946-4	2013
Warmer more acidic conditions cause decreased productivity and calcification in subtropical coral reef sediment-dwelling calcifiers	Non-coral Related	This study is on reef building algae Halimeda macroloba, Halimeda cylindracea and Marginopora vertebralis.	10.1007/s00227-021-03948-2	2021
Holocene reef-growth dynamics on Kodakara Island (29°N, 129°E) in the Northwest Pacific	Non-coral Related	This article is on the sedimental composition of the reefs on a palaeogeography basis	10.1016/j.scitotenv.2022.153414	2022
Latitudinal difference in the species richness of photosymbiotic ascidians along the east coast of Taiwan	Non-coral Related	Ascidian study, not related to effects on coral systems	10.1071/MF18151	2019
Effects of fishing and trophic interactions on tropical reef builders| Coralline algae and corals.	Non-coral Related		10.1016/j.scitotenv.2022.160019	2023
Habitat associations of tropical fishes across latitudes : Implications for ocean warming and species range expansion.	Non-coral Related		10.1007/s10347-015-0449-1	2015
Tracking widespread climate-driven change on temperate and tropical reefs	Non-coral Related	This is an extensive study on reef fish communities around Australian continent.	10.1016/j.seares.2018.08.008	2018
Coral reefs at 34 degrees N, Japan: Exploring the end of environmental gradients	Non-coral Related		10.1007/s00338-015-1281-3	2015
Mid-latitude coralgal bioconstruction and endolithic microbialites: environmental significance during Quaternary climate variations	Non-coral Related		10.1016/j.earscirev.2011.07.001	2011
From temperate to tropical seas : drivers of variation in reef-associated epifaunal invertebrate communities.	Non-coral Related		10.1007/s00338-021-02167-x	2021
A skeletal Sr/Ca record preserved in Dipsastraea (Favia) speciosa and implications for coral Sr/Ca thermometry in mid-latitude regions	Non-coral Related	This paper is on the palaeogeology side of the coral reef.	10.1111/1440-1703.12177	2021
Conserving potential coral reef refuges at high latitudes	Not primary research	Review	10.1111/gcb.12394	2014
Coral reef ecosystems under climate change and ocean acidification	Not primary research	Very in-depth review of ocean warming and ocean acidification.	10.1007/s00338-016-1414-3	2016
Global biogeography of coral recruitment: tropical decline and subtropical increase	Not primary research	This is a meta-analysis of existing studies	10.1242/jeb.244196	2022
New insights from coral growth band studies in an era of rapid environmental change	Not primary research	It is a (interesting) review.	10.1007/978-90-481-2639-2_125	2011
Poleward extension of reefs	Not primary research	Definition based	10.1111/jbi.14280	2021
The projected degradation of subtropical coral assemblages by recurrent thermal stress	Not primary research	Review	10.22201/ib.20078706e.2019.90.2696	2019
Tropicalisation of temperate reefs: Implications for ecosystem functions and management actions	Not primary research		10.3389/fmars.2021.672574	2021
Are corals coming to a reef near you? Projected extension of suitable thermal conditions for hard coral communities along the east Australian coast	Only modelling, no observation/experiment in study		10.1007/s00338-014-1144-3	2014
Climate-induced species range shift and local adaptation strategies in a temperate marine protected area, Ashizuri-Uwakai National Park, Shikoku Island, western Japan	Only modelling, no observation/experiment in study	Observation are auxiliary to the simulation only	10.1016/j.biocon.2013.08.010	2013
Coral distribution and bleaching vulnerability areas in Southwestern Atlantic under ocean warming	Only modelling, no observation/experiment in study	Uses Bayesian modelling to project coral occurrence, cover and bleaching probabilities in Southwestern Atlantic	10.1016/j.scitotenv.2019.03.135	2019
Corals at the edge of environmental limits: A new conceptual framework to re-define marginal and extreme coral communities	Only modelling, no observation/experiment in study	This is a study on re-defining a framework for marginal and extreme coral communities.	10.1007/s00338-012-0932-x	2012
Coupling high-resolution coral bleaching modeling with management practices to identify areas for conservation in a warming climate: Keramashoto National Park (Okinawa Prefecture, Japan)	Only modelling, no observation/experiment in study	Just modeling	10.1111/gcb.13639	2017
Diminishing potential for tropical reefs to function as coral diversity strongholds under climate change conditions	Only modelling, no observation/experiment in study	Looks at coral reef systems and communities in WA.	10.1111/ddi.13363	2021
Future habitat suitability for coral reef ecosystems under global warming and ocean acidification	Only modelling, no observation/experiment in study		10.1029/2018JC014648	2019
Marine heatwave events near Weizhou Island, Beibu Gulf in 2020 and their possible relations to coral bleaching	Only modelling, no observation/experiment in study		10.1371/journal.pone.0075873	2013
Opposite latitudinal gradients in projected ocean acidification and bleaching impacts on coral reefs	Only modelling, no observation/experiment in study		10.1007/s00338-014-1251-1	2015
Transient amplification enhances the persistence of tropicalising coral assemblages in marginal high-latitude environments	Only modelling, no observation/experiment in study	Only relevance to warming are in models (i.e not in observation or experimental studies).	10.1371/journal.pone.0050719	2013
Potential geographic shifts in the coral reef ecosystem under climate change	Only modelling, no observation/experiment in study		10.1016/j.seares.2014.01.012	2015
Resilience of Long-lived Mediterranean Gorgonians in a Changing World: Insights from Life History Theory and Quantitative Ecology.	Outside Subtropical/Temperate		10.1007/s00338-019-01789-6	2019
Characterization of a thermally tolerant Orbicella faveolata reef in Abaco, The Bahamas	Outside Subtropical/Temperate	In tropical island - the bahamas	10.1016/j.rsma.2016.02.005	2016
Invasive sun corals and warming pose independent threats to the brain coral Mussismilia hispida in the Southwestern Atlantic	Outside Subtropical/Temperate		10.1016/j.sesci.2021.02.002	2021
An urban intertidal reef is dominated by fleshy macroalgae, sediment, and bleaching of a resilient coral (Siderastrea stellata)	Outside Subtropical/Temperate	Location is extremely close to equator.	10.1007/s00338-020-01902-0	2020
Application of remotely sensed sea surface temperature for assessment of recurrent coral bleaching (2014-2019) impact on a marginal coral ecosystem	Outside Subtropical/Temperate		10.1007/s00338-013-1064-7	2013
Calcification of the main reef-building coral species on the Pacific coast of southern Mexico	Outside Subtropical/Temperate	Tropical Reef System	10.3390/d14100804	2022
Differences in physiological response to increased seawater temperature in nearshore and offshore corals in northern Vietnam	Outside Subtropical/Temperate	Takes place in Vietnam	10.3389/fevo.2020.00012	2020
Fluctuations in coral health of four common inshore reef corals in response to seasonal and anthropogenic changes in water quality	Outside Subtropical/Temperate	Singapore is very low latitude, therefore, just missing the subtropical area.	10.1111/1365-2656.13340	2021
Genomic models predict successful coral adaptation if future ocean warming rates are reduced	Outside Subtropical/Temperate	Tropical location	10.3390/d13120681	2021
Ideas and perspectives: Southwestern tropical Atlantic coral growth response to atmospheric circulation changes induced by ozone depletion in Antarctica	Outside Subtropical/Temperate		10.1016/j.cub.2022.07.067	2022
In the right place at the right time: representativeness of corals within marine protected areas under warming scenarios in Brazil	Outside Subtropical/Temperate	Tropical Reef System	10.1111/ecog.06156	2022
Instability in a marginal coral reef: The shift from natural variability to a human-dominated seascape	Outside Subtropical/Temperate	Great Barrier Reef	10.1111/1365-2435.13310	2019
Large-amplitude internal waves benefit corals during thermal stress	Outside Subtropical/Temperate	Location: Andaman sea (west of Thailand)	10.3389/fevo.2022.884850	2022
Large-amplitude internal waves sustain coral health during thermal stress	Outside Subtropical/Temperate	Tropical reef system	10.1007/s11356-022-21881-9	2023
Long-term spatial variations in turbidity and temperature provide new insights into coral-algal states on extreme/marginal reefs	Outside Subtropical/Temperate	Exmouth - tropical reef system	10.4319/lo.2011.56.4.1200	2011
Low Symbiodiniaceae diversity in a turbid marginal reef environment	Outside Subtropical/Temperate	Study area is Singapore, too close to equator	10.1656/045.024.s715	2017
Metabolic and metatranscriptional characteristics of corals bleaching induced by the most severe marine heatwaves in the South China Sea	Outside Subtropical/Temperate	At 9 deg latitude, this is within the tropical sea.	10.1016/j.pocean.2023.103001	2023
Mortality, growth and regeneration following fragmentation of reef-forming corals under thermal stress	Outside Subtropical/Temperate	Study on Indo-pacific oceans with are tropical	http://pqdtopen.proquest.com/#viewpdf?dispub=3394698	2010
Regional coral growth responses to seawater warming in the South China Sea	Outside Subtropical/Temperate	Areas studied: Xisha Islands, Huangyan Island–Nansha Islands, Hainan Island	http://hdl.handle.net/10453/123269	2018
Sustained mass coral bleaching (2016-2017) in Brazilian turbid-zone reefs: taxonomic, cross-shelf and habitat-related trends	Outside Subtropical/Temperate	The study region is very close to Equator. Additionally, it was mentioned in the articles that the events studied are in the tropical Western South Atlantic Ocean.	http://amsdottorato.unibo.it/7618/1/Marchini_Chiara_tesi.pdf	2016
The contribution of stress-tolerant endosymbiotic dinoflagellate Durusdinium to Pocillopora acuta survival in a highly urbanized reef system	Outside Subtropical/Temperate	Tropical Reef System	http://hdl.handle.net/2144/46804	2023
Exploring coral symbiosis under climate change stress across spatial and temporal scales.	Outside Subtropical/Temperate		http://hdl.handle.net/1959.4/100266	2022
Diversity and ecology of zoantharians in the canary islands, and their potential to proliferate in a climate change context .	Outside Subtropical/Temperate		http://riull.ull.es/xmlui/handle/915/24416	2020
Potential changes in the distribution of the genus Pocillopora (Anthozoa: Scleractinia) in the Eastern Tropical Pacific under climate change scenarios	Study in other Languages	This article is written in Spanish	https://eprints.utas.edu.au/38386/1/Fraser_whole_thesis.pdf	2021
Spatial and Temporal Patterns of Eastern Australia Subtropical Coral Communities	Study period before 2010		http://hdl.handle.net/10453/21854	2013
Growth form-dependent response to physical disturbance and thermal stress in Acropora corals	Study period before 2010.		http://hdl.handle.net/10803/586255	2018
