# Supplementary material for: What is the evidence for the impact of ocean warming on subtropical and temperate corals and coral reefs? A systematic map
Source: Environ Evid. 2024 Nov 21;13:25. doi: 10.1186/s13750-024-00349-y (PMC11580339; doi:10.1186/s13750-024-00349-y)
Supplement: Supplementary file 7 — Additional file 7. [file 13750_2024_349_MOESM7_ESM.xlsx]

## Sheet: ReadMe
Additional File 6 Main Database
ReadMe
This is the main database for the systematic map by Ho et al. (2024): What is the evidence for the impact of ocean warming on subtropical and temperate corals and coral reefs? A systematic map.
Attention: Since this spreadsheet includes numerous data fields, the authors have created a separate meta data file for specifics of the data recorded in this database.
The worksheet "Bibliographic Data" describes the bibliographic data extracted from the included articles
The worksheet "Location of Research Data" describes the location data extracted from the included articles
The worksheet "Research Data" describes the particular research data extracted from the included articles
The worksheet "Ocean Warming Evidence Data" describes the data regarding ocean warming evidence from the included articles
All sheets have three frozen columns that describe the title of the article, name of main author, and Digital Object Identifier of the article for ease of navigation.
Please navigate to Additional File 7 - Meta Data for the meta data of this database.

## Sheet: Bibliographic Data
Title of Article	First Author	DOI (10.XXXX/xxxxxx)	Number of Citations	Last Author	Number of Collaborators	Corresponding or First Author Location (Institution and country, e.g. University of New South Wales, Australia)	Faculty Location	Year of Publication (YYYY)	Journal	Study Type	Comment on Study Type	Keywords used in this literature
Simplification, not "tropicalization", of temperate marine ecosystems under ocean warming and acidification	Agostini, Sylvain	10.1111/gcb.15749	31	Hall-Spencer, Jason	9	Shimoda Marine Research Center, University of Tsukuba, Shimoda, Shizuoka, Japan	Japan	2021	Global Change Biology	Observational	This is a study of the biogeographical distribution and phase shift between kelp and coral dominant systems under ocean warming situations.	biogeography;climate change;kelp forests;natural analogues;range shift;scleractinian corals;warm-temperate;acidification;kelp forest;marine ecosystem;temperature profile;trajectory;Anthozoa;Pisces;sea water;animal;aquatic species;coral reef;ecosystem;pH;Animals;Aquatic Organisms;Coral Reefs;Ecosystem;Hydrogen-Ion Concentration;Seawater;Military Personnel
Heterotrophy mitigates the response of the temperate coral Oculina arbuscula to temperature stress	Aichelman, Hannah	10.1002/ece3.2399	46	Castillo, Karl	6	Department of Marine Sciences, University of North Carolina at Chapel Hill, Chapel Hill, NC, United States	United States of America	2016	Ecology and Evolution	Experimental	This study focuses on the temperature treatment of collected O. arbuscula samples.	Bleaching;climate change;coral;heterotrophy;Oculina arbuscula;temperate;Temperature
Adaptive signatures in thermal performance of the temperate coral Astrangia poculata	Aichelman, Hannah	10.1242/jeb.189225	38	Barshis, Daniel	3	Department of Biological Sciences, Old Dominion University, 110 Mills Godwin Life Sciences Building, Norfolk, VA 23529, USA	United States of America	2019	Journal of Experimental Biology	Experimental	Heating experiment	Countergradient variation;Facultative symbiosis;G matrix;Local adaptation;Mitochondrial proliferation;Thermal performance curve;adaptation;animal;Anthozoa;dinoflagellate;greenhouse effect;heat;physiology;Rhode Island;symbiosis;Virginia;Adaptation, Physiological;Animals;Dinoflagellida;Global Warming;Hot Temperature;Symbiosis
Reproductive output of a non-zooxanthellate temperate coral is unaffected by temperature along an extended latitudinal gradient	Airi, Valentina	10.1371/journal.pone.0171051	4	Goffredo, Stefano	10	Marine Science Group, Department of Biological, Geological and Environmental Sciences, University of Bologna, Bologna, Italy	Italy	2017	PloS One	Experimental	Here we investigated the possible effect of temperature on the reproductive output of the solitary non-zooxanthellate temperate coral Leptopsammia pruvoti, along an 8° latitudinal gradient.	Article;Balanophyllia europaea;coral;cytometry;demography;environmental parameters;histometry;latitude;Leptopsammia pruvoti;nonhuman;reproduction;symbiosis;temperature sensitivity;water temperature;animal;Anthozoa;ecosystem;physiology;temperature;sea water;Animals;Ecosystem;Seawater;Symbiosis;Temperature
Low coral mortality during the most intense bleaching event ever recorded in subtropical Southwestern Atlantic reefs	Banha, Thomás	10.1007/s00338-019-01856-y	42	Mies, Miguel	7	Instituto Oceanográfico, Universidade de São Paulo, Praça Do Oceanográfico, 191, Cidade Universitária, São Paulo, SP, 05508-120, Brazil	Brazil	2020	Coral Reefs	Observational	Looks at coral mortality in the Atlantic following major bleaching event	Brazil;Climate change;Degree heating weeks;Marginal;Mussismilia;Scleractinia;coral bleaching;coral reef;heat wave;mortality;subtropical region;tolerance;Atlantic Ocean;Atlantic Ocean (South);Atlantic Ocean (Southwest);Indian Ocean;Pacific Ocean;Anthozoa;Mussismilia hispida
Temperature-driven secondary competence windows may increase the dispersal potential of invasive sun corals	Barbosa, Andreia	10.1007/s00227-019-3580-7	9	Flores, Augusto	4	Center for Marine Biology, University of São Paulo (CEBIMar-USP), São Sebastião, Brazil	Brazil	2019	Marine Biology	Experimental		benthic environment;colony;coral;dispersal;invasive species;metamorphosis;mortality;pelagic environment;polyp;propagule;subtropical region;Anthozoa;Mental Competency
Characteristics of The Bleached Microbiome of The Generalist Coral Pocillopora damicornis from Two Distinct Reef Habitats	Bergman, Jessica	10.1093/iob/obad012	0	Ainsworth, Tracy	4	Biological, Earth, and Environmental Sciences, University of New South Wales, Sydney, NSW, 2052, Australia	Australia	2023	Integrative Organismal Biology	Observational	This is an observational study on the bacterial communities of healthy and bleached Pocillopora darmicornis over the bleaching event in Austral summer of 2019 on Lord Howe Island.	N/A
Coscinaraea marshae corals that have survived prolonged bleaching exhibit signs of increased heterotrophic feeding	Bessell-Browne, Pia	10.1007/s00338-014-1156-z	54	Clode, Peta	4	The Oceans Institute and The Centre for Microscopy, Characterisation and Analysis, The University of Western Australia, Nedlands, WA, 6009, Australia	Australia	2014	Coral Reefs	Observational	This is a study on Coscinaraea marshae that survived prolonged bleaching on their signs of increased heterotrophic feeding behaviour.	Coral bleaching;Heterotrophy;High-latitude;Mesophotic;Recovery;algae;Anthozoa;Coscinaraea marshae;Symbiodinium
Variable responses of benthic communities to anomalously warm sea temperatures on a high-latitude coral reef	Bridge, Tom	10.1371/journal.pone.0113079	45	Byrne, Maria	9	James Cook University, Australia	Australia	2014	PloS One	Observational	N/A	N/A
Temperature and symbiosis affect lesion recovery in experimentally wounded, facultatively symbiotic temperate corals	Burmester, Elizabeth	10.3354/meps12114	26	Rotjan, Randi	4	Boston University Department of Biology, 5 Cummington Mall, Boston, MA 02215, USA; John H Prescott Marine Laboratory, Anderson-Cabot Center for Ocean Life, New England Aquarium, 1 Central Wharf, Boston, MA 02110, USA	United States of America	2017	Marine Ecology Progress Series	Experimental	Temperature manipulation in aquaria	Coral;Lesions;Recovery;Symbiosis;Temperature;coral reef;developmental stage;dinoflagellate;energy resource;growth;interspecific interaction;lesion;symbiosis;temperature effect;Anthozoa;Astrangia poculata;Dinophyceae;Scleractinia;Symbiodinium
Suppressed coral settlement following mass bleaching in the southern Persian/Arabian Gulf	Burt, John	10.1080/14634988.2019.1676024	28	Bauman, Andrew	2	Center for Genomics and Systems Biology, New York University Abu Dhabi, PO Box 129188, Abu Dhabi, United Arab Emirates	Singapore	2020	Aquatic Ecosystem Health & Management	Observational	Coral spat settlement tiles	climate change;coral reefs;larval supply;reef recovery
Season structures prokaryotic partners but not algal symbionts in subtropical hard corals	Cai, Lin	10.1007/s00253-018-8909-5	26	Qian, Pei-Yuan	9	Shenzhen Research Institute and Division of Life Science, The Hong Kong University of Science and Technology, Clear Water Bay, Hong Kong SAR, China	Hong Kong	2018	Applied microbiology and biotechnology	Experimental, Observational	Sample collection for DNA extraction, PCR and sequencing.	Algal symbiont;Coral;Prokaryotic partner;Season;Dissolved oxygen;Ecosystems;Multivariant analysis;Oxidation;Reefs;Tropics;Coral reef ecosystems;Galaxea fascicularis;Massively parallel sequencing;Multi variate analysis;Nitrogen fixation;ammonia;dissolved oxygen;sea water;alga;coral;coral reef;prokaryote;seasonal variation;subtropical region;symbiont;symbiosis;algal community;Article;comparative st…
Transient amplification enhances the persistence of tropicalising coral assemblages in marginal high-latitude environments	Cant, James	10.1111/ecog.06156	9	Beger, Maria	8	Centre for Biological Diversity, Univ. of St Andrews, Fife, United Kingdom	United Kingdom	2022	Ecography	Observational	The study explores if and how the transient dynamics of coral assemblages (Acropora Spp.) is consistent with their exposure to abiotic variability.	Acropora spp.;amplification;integral projection model (IPM);Kitagawa and Keyfitz decomposition;subtropical;transient life table response experiment;colony;coral;latitude;population growth;range expansion;recruitment (population dynamics);subtropical region;Japan
The Yellow Coral Dendrophyllia cornigera in a Warming Ocean	Castellan, Giorgio	10.3389/fmars.2019.00692	27	Montagna, Paolo	4	Institute of Marine Sciences, National Research Council, Bologna, Italy, Department for the Cultural Heritage, University of Bologna, Ravenna, Italy	Italy	2019	Frontiers in Marine Science	Observational	Data collection of benthic community using remotely operated vehicles' videos	coral ecosystems;coral survival;Dendrophyllia cornigera;future ocean;global change;mesophotic zone
Dispersal, genetic variation, and symbiont interaction network of heat-tolerant endosymbiont Durusdinium trenchii: Insights into the adaptive potential of coral to climate change	Chen, Biao	10.1016/j.scitotenv.2020.138026	33	Jiang, Leilei	8	Guangxi Laboratory on the Study of Coral Reefs in the South China Sea, Guangxi University, Nanning, China; Coral Reef Research Center of China, Guangxi University, Nanning, China; School of Marine Sciences, Guangxi University, Nanning, China	China	2020	Science of The Total Environment	Experimental	N/A	Climate change;Coral;Dispersal;Durusdinium trenchii;Genetic variation;Symbiont interaction;Biodiversity;Ecology;Global warming;Ocean currents;Population statistics;Surface waters;Tropics;Genes;sea water;adaptive management;climate change;climate effect;coral reef;dispersal;genetic variation;global warming;habitat fragmentation;adaptation;Article;community structure;correlational study;dinoflagell…
High tolerance to temperature and salinity change should enable scleractinian coral Platygyra acuta from marginal environments to persist under future climate change	Chui, Apple Pui Yi	10.1371/journal.pone.0179423	15	Ang, Put	2	Marine Science Laboratory, School of Life Sciences, Chinese University of Hong Kong, Shatin, N.T., Hong Kong	Hong Kong	2017	PloS One	Experimental, Observational	investigated the interactive effects of temperature [24, 27 (ambient), 30, 32°C] and salinity [33 psu (ambient), 30, 26, 22, 18, 14 psu] on larval settlement, post-settlement survival and early growth of the dominant coral Platygyra acuta from Hong Kong, a marginal environment for coral growth.	ambient air;Article;climate change;controlled study;coral;coral growth;environmental temperature;growth;heat tolerance;high temperature;Hong Kong;larva;long term exposure;nonhuman;Platygyra acuta;salt tolerance;survival;acclimatization;animal;Anthozoa;heat;physiology;salinity;Acclimatization;Animals;Climate Change;Hot Temperature;Salinity
Lowered temperature and reduced salinity retarded development of early life history stages of Acropora valida from the marginal environment	Chui, Apple Pui Yi	10.1016/j.rsma.2016.04.004	19	Ang, Put	7	Marine Science Laboratory, School of Life Sciences, Chinese University of Hong Kong, Shatin, N.T., Hong Kong	Hong Kong	2016	Regional Studies in Marine Science	Experimental	This is a study on the effect of salinity and temperature extremes on coral larvae and embryo development	Acropora;Developmental aberration;Hong Kong;Rate of embryonic development of corals;Salinity;Temperature
Effects of heat and hyposalinity on the gene expression in Acropora pruinosa larvae	Chui, Apple Pui Yi	10.3389/fmars.2023.1096407	2	Ang, Put	7	Simon F.S. Li Marine Science Laboratory, School of Life Sciences, Chinese University of Hong Kong, Hong Kong, Hong Kong SAR, China	Hong Kong	2023	Frontiers in Marine Science	Experimental	N/A	Acropora pruinosa;climate change;coral larvae;elevated seawater temperature;reduced salinity;transcriptomic (RNA-seq);Gene Expression;Hot Temperature
Elevated temperature enhances normal early embryonic development in the coral Platygyra acuta under low salinity conditions	Chui, Apple Pui Yi	10.1007/s00338-014-1247-x	22	Ang, Put	2	Marine Science Laboratory, School of Life Sciences, Chinese University of Hong Kong, Shatin, N.T., Hong Kong SAR, China	Hong Kong	2015	Coral Reefs	Experimental, Observational	Experiment of interactive effects of changes in salinity and temperature on percent fertilisation success and early embryonic development of Platygyra acuta.	Hong Kong; Marginal environment; Coral fertilization; Early embryonic development; Temperature; Salinity;Temperature
Regional and local environmental conditions do not shape the response to warming of a marine habitat-forming species	Crisci, Caroline	10.1038/s41598-017-05220-4	34	Garrabou, Joaquim	17	MACMILLAN BUILDING, 4 CRINAN ST, LONDON N1 9XW, ENGLAND	France	2017	Scientific Reports	Experimental	Study looks at the response of habitat building scleractinian	N/A
Successive marine heatwaves cause disproportionate coral bleaching during a fast phase transition from El Nino to La Nina	Dalton, Steven	10.1016/j.scitotenv.2020.136951	43	Diamond, Sandra	9	Australian Research Council Centre of Excellence for Coral Reef Studies, School of Biological Sciences, The University of Queensland, St Lucia, Queensland 4072, Australia; National Marine Science Centre, Southern Cross University, PO Box 4321, Coffs Harbour, NSW 2450, Australia	Australia	2020	Science of The Total Environment	Observational	This is a temperature study of Lord Howe Island	Climate change;High-latitude reefs;Lord Howe Island;Ocean warming;Resilience;Southern oscillation index;Atmospheric pressure;Bleaching;Reefs;Surveys;High Latitudes;Cleaning;climate change;coral bleaching;coral reef;El Nino;heat wave;La Nina;mortality;Southern Oscillation;temperature anomaly;warm pool;warming;adult;article;bleaching;coral;female;health survey;human;human experiment;lagoon;latitude…
Monitoring coral health to determine coral bleaching response at high latitude eastern Australian Reefs: An applied model for a changing climate	Dalton, Steven	10.3390/d3040592	32	Carroll, Andrew	2	National Marine Science Centre, Southern Cross University, PO Box 4321, Coffs Harbour, NSW 2450, Australia	Australia	2011	Diversity	Observational	This is a study of the coral health and bleaching response at SIMP and LHI.	Bleaching thresholds;Coral bleaching;Subtropical scleractinian corals;Thermal stress;coral bleaching;coral reef;latitude;seawater;taxonomy;threshold;water temperature;zooxanthella;Australia;Lord Howe Island;New South Wales;Solitary Islands Marine Park;Acroporidae;Anthozoa;Dendrophylliidae;Isopora;Montipora;Pocilloporidae;Porites;Poritidae;Scleractinia
Calcification and organic productivity at the world's southernmost coral reef	Davis, Kay	10.1016/j.marchem.2020.103870	0	Santos, Isaac	4	National Marine Science Centre, School of Environment, Science and Engineering, Southern Cross University, PO Box 4321, Coffs Harbour, NSW 2450, Australia	Australia	2020	Marine Chemistry	Observational, Modelling/Simulation	N/A	Benthic ecology;Bleaching;Coral reef;Cyclone;calcification;climate change;coral bleaching;coral reef;long-term change;metabolism;mortality;sampling;Australia;New South Wales;Anthozoa
Symbiodinium spp. associated with high-latitude scleractinian corals from Jeju Island, South Korea	De Palmas, Stephane	10.1007/s00338-015-1286-y	31	Chen, Chaolun Allen	8	Biodiversity Research Center, Academia Sinica, Taipei, Taiwan; Biodiversity Taiwan International Graduate Program, Academia Sinica, Taipei, Taiwan; Department of Life Science, National Taiwan Normal University, Taipei, Taiwan	Taiwan	2015	Coral Reefs	Experimental	DNA & ITS2	Coral reefs;ITS2â€“DGGE;Marginal areas;Outlying coral communities;Tropicalization;Zooxanthellae;coexistence;coral reef;dinoflagellate;electrokinesis;environmental change;host-symbiont interaction;light effect;species diversity;temperature effect;water depth;Cheju [Cheju (PRV/ISL)];Cheju [South Korea];South Korea;algae;Alveopora japonica;Anthozoa;Dinophyceae;Montipora millepora;Oulastrea crispata;…
Reef on the edge: resilience failure of marginal patch coral reefs in Eastern Arabian Sea under recurrent coral bleaching, coral diseases, and local stressors	De, Kalyan	10.1007/s11356-022-22651-3	0	Ingole, Baban	4	CSIR- National Institute of Oceanography, Goa, Dona Paula, 403002, India	India	2023	Environmental Science and Pollution Research	Observational	Study of response and resilience potential of marginal coral communities to the combined impact of recurrent thermal anomalies and multiple anthropogenic stressors throughout the mass bleaching episodes from 2014 to 2019.	Algal phase-shift;Coral bleaching;Coral diseases;Marine Protect Area;Thermal stress;anthropogenic effect;coral bleaching;coral reef;disease prevalence;ecosystem resilience;El Nino-Southern Oscillation;marine environment;protected area;recruitment (population dynamics);temperature anomaly;Arabian Sea;Indian Ocean;animal;Anthozoa;climate change;ecosystem;physiology;Animals;Climate Change;Coral Blea…
Uncovering the Effects of Symbiosis and Temperature on Coral Calcification	Dellaert, Zoe	10.1086/716711	2	Roberson, Loretta	4	Biological Sciences Collegiate Division, Woods Hole, Massachusetts	United States of America	2022	The Biological Bulletin	Experimental	N/A	calcification;coral;environmental conditions;microstructure;skeleton;symbiosis;tropical environment;animal;Anthozoa;bone mineralization;coral reef;dinoflagellate;physiology;temperature;Animals;Calcification, Physiologic;Coral Reefs;Dinoflagellida;Symbiosis;Temperature
Metabolic performance and thermal and salinity tolerance of the coral Platygyra carnosa in Hong Kong waters	Dellisanti, Walter	10.1016/j.marpolbul.2020.111005	6	Chan, Leo	6	State Key Laboratory of Marine Pollution, City University of Hong Kong, Hong Kong, China; Department of Biomedical Sciences, City University of Hong Kong, Hong Kong, China; Shenzhen Key Laboratory for the Sustainable Use of Marine Biodiversity, Research Centre for the Oceans and Human Health, City University of Hong Kong, Shenzhen Research Institute, Shenzhen, China	Hong Kong	2020	Marine Pollution Bulletin	Experimental	Experimental study looking at effects of fluctuations in salinity and temp on P. carnosa	Climate change;Coral physiology;Energetics;Hong Kong;Metabolic performance;Metabolism;Physiological models;Physiology;Hong-kong;Increasing temperatures;Noninvasive technique;Physiological response;Short-term adaptation;Short-term exposure;salt water;adaptation;calcification;climate change;coral reef;energetics;metabolism;physiological response;salinity tolerance;temperature tolerance;aquatic envi…
Seasonal drivers of productivity and calcification in the coral Platygyra carnosa in a subtropical reef	Dellisanti, Walter	10.3389/fmars.2023.994591	1	Chan, Leo	12	State Key Laboratory of Marine Pollution, City University of Hong Kong, Kowloon, Hong Kong, Department of Biomedical Sciences, City University of Hong Kong, Kowloon, Hong Kong	Hong Kong	2023	Frontiers in Marine Science	Observational	Coral monitoring	coral physiology;metabolic performance;metabolic rates;phenotypic plasticity;subtropical corals;Seasons
Recruitment of the subtropical coral Alveopora japonica in the temperate waters of Jeju Island, South Korea	Denis, Vianney	10.5343/bms.2014.1032	38	Chen, Chaolun Allen	8	Biodiversity Research Center, Academia Sinica, Taipei, Taiwan	Taiwan	2015	Bulletin of Marine Science	Observational	This study provides insights into the Jeju reefs in terms of its coral diversity and benthic composition.	benthos;community composition;coral;dominance;juvenile;kelp forest;macroalga;photograph;recruitment (population dynamics);seawater;species diversity;subtropical region;temperate environment;water temperature;zooxanthella;Cheju [South Korea];Japan;South Korea;Taiwan;Alveopora japonica;Anthozoa;Scleractinia;Korea
A simple temperature-based model predicts the upper latitudinal limit of the temperate coral Astrangia poculata	Dimond, James	10.1007/s00338-012-0983-z	45	Thornhill, Daniel	6	Shannon Point Marine Center, Western Washington University, 1900 Shannon Point Rd., Anacortes, WA, 98221, USA	United States of America	2013	Coral Reefs	Experimental, Modelling/Simulation	Modelling based on presented biological data	Biogeography;Facultative symbiosis;Physiological tolerance;Species range;Symbiodinium B2;Symbiodinium psygmophilum;biogeography;coral;growth;physiological response;polyp;satellite data;sea surface temperature;symbiosis;winter;Cape Cod;Massachusetts;Rhode Island;United States;Anthozoa;Astrangia poculata;Dinophyceae;Scleractinia;Symbiodinium;Temperature
Continent-wide declines in shallow reef life over a decade of ocean warming	Edgar, Graham	10.1038/s41586-023-05833-y	20	Bates, Amanda	7	Institute for Marine and Antarctic Studies, University of Tasmania, Hobart, TAS, Australia, Reef Life Survey Foundation, Battery Point, TAS, Australia	Canada	2023	Nature	Observational	This is a huge continent wide study of shallow reef life.	abundance;biomonitoring;coral reef;fish;invertebrate;macroalga;population dynamics;warming;article;Australia;coral;echinoderm;heat wave;human;latitude;marine environment;nonhuman;population abundance;sea;water temperature;animal;Anthozoa;ecosystem;Animals;Coral Reefs;Ecosystem;Fishes;Humans;Invertebrates;Oceans and Seas
Different responses of massive and branching corals to a major heatwave at the largest and richest reef complex in South Atlantic	Ferreira, Lucas Cabral Lage	10.1007/s00227-021-03863-6	26	Longo, Guilherme Ortigara	5	Parque Nacional Marinho Dos Abrolhos, ICMBio, Praia do Kitongo, s/n, Caravelas, 45900-000, Brazil	Brazil	2021	Marine Biology	Observational	N/A	complexity;coral bleaching;coral reef;cyanobacterium;endemic species;heating;mortality;temperature effect;thermal maturity;Abrolhos Bank;Atlantic Ocean;Atlantic Ocean (South);Anthozoa;Cyanobacteria;Millepora alcicornis;Mussismilia braziliensis;Stylasteridae
In situ assessment of the daily primary production of the temperate symbiotic coral Cladocora caespitosa	Ferrier-Pages, Christine	10.4319/lo.2013.58.4.1409	17	Peirano Andrea	8	Centre Scientifique de Monaco, Monaco	Italy	2013	Limnology and oceanography	Experimental	This is a study of the in-situ daily primary production, photosynthetic efficiency, and xanthophyll cycling of the temperate coral Cladocora caespitosa during summer using an in-situ incubation chamber.	coral;heterotrophy;in situ measurement;irradiance;marine ecosystem;photoinhibition;photosynthesis;primary production;symbiont;Anthozoa;Cladocora caespitosa
Reduced calcification in Western Australian corals during anomalously high summer water temperatures	Foster, Taryn	10.1016/j.jembe.2014.07.014	40	McCulloch, Malcolm	5	UWA School of Earth and Environment and Oceans Institute, University of Western Australia, Crawley, WA 6009, Australia	Australia	2014	Journal of Experimental Marine Biology and Ecology	Experimental, Observational	The experiments were conducted in-situ.	Calcification;Coral;Seasonality;Temperature;Western australia;calcification;coral;environmental disturbance;growth rate;seasonality;survival;temperature anomaly;water temperature;surface area;Australia;Houtman Abrolhos;Ningaloo Reef;Perth [Western Australia];Western Australia;Anthozoa
Depth moderates loss of marine foundation species after an extreme marine heatwave: could deep temperate reefs act as a refuge?	Giraldo-Ospina, Ana	10.1098/rspb.2020.0709	37	Hovey, Renae	3	University of Western Australia, Australia	Australia	2020	Proceedings of the Royal Society B	Observational	N/A	benthic community composition;deep refuge;foundation species;marine heatwave;temperate;Anthozoa;Ecklonia radiata;animal;aquatic species;biodiversity;coral reef;heat;physiology;seaweed;Animals;Aquatic Organisms;Biodiversity;Coral Reefs;Extreme Heat;Seaweed;Military Personnel;Foundations
Response diversity in Mediterranean coralligenous assemblages facing climate change: Insights from a multispecific thermotolerance experiment	Gómez-Gras, Daniel	10.1002/ece3.5045	29	Garrabou, Joaquim	9	Departament de Biologia Marina, Institut de Ciències del Mar (CSIC), Barcelona, Spain	Spain	2019	Ecology and Evolution	Experimental	N/A	Benthic communities;corals;ocean warming;sponges;temperate reefs;thermotolerance
Unraveling heterogeneity of coral microbiome assemblages in tropical and subtropical corals in the south China sea	Gong, Sanqiang	10.3390/microorganisms8040604	16	Xia, Xiaomin	5	Key Laboratory of Tropical Marine Bio-resources and Ecology & Guangdong Provincial Key Laboratory of Applied Marine Biology, South China Sea Institute of Oceanology, Chinese Academy of Sciences, Guangzhou 510301, China; Southern Marine Science and Engineering Guangdong Laboratory (Guangzhou), Guangzhou 510301, China	China	2020	Microorganisms	Observational	N/A	Coral;Holobiont;Microbiome;South China Sea;Thermal regimes;China
Physiological factors facilitating the persistence of Pocillopora aliciae and Plesiastrea versipora in temperate reefs of south-eastern Australia under ocean warming	González-Pech, Raúl A.	10.1007/s00338-022-02277-0	3	Matthews, Jennifer	9	Institute for Molecular Bioscience, The University of Queensland, St Lucia, QLD 4072, Australia; Department of Integrative Biology, University of South Florida, Tampa, FL 33620, USA	Australia	2022	Coral Reefs	Experimental	Experimental heat exposure experiment in aquaria	Behaviour;Coral;Metabolomics;Physiology;Temperate reef;Tropicalisation;coral;persistence;physiology;warming;Australia;Fibrinogen
Physiological performance of the cold-water coral Dendrophyllia cornigera reveals its preference for temperate environments	Gori, Andrea	10.1007/s00338-014-1167-9	35	Ferrier-Pages, Christine	5	Centre Scientifique de Monaco (CSM), 8 Quai Antoine Ier, 98000 Monaco, Monaco	Monaco	2014	Coral Reefs	Experimental	Mediterranean cold-water coral in an experimental environment	Coral calcification;Coral growth;Coral respiration;Organic carbon fluxes;Physiological ecology;Thermal tolerance;Anthozoa;Dendrophyllia cornigera;Cold Temperature
Mass coral bleaching of P. versipora in Sydney Harbour driven by the 2015â€“2016 heatwave	Goyen, Samantha	10.1007/s00338-019-01797-6	28	Suggett, David	9	Climate Change Cluster, University of Technology Sydney, Broadway, Ultimo, NSW 2007, Australia	Australia	2019	Coral Reefs	Observational	Coral nubbins are collected from 2 sites within Sydney Harbour, Fairlight Beach and Middle Head	2016 El Nino;Coscinaraea mcneilli;High-latitude coral bleaching;Plesiastrea versipora;Thermal anomaly
Response of the temperate scleractinian coral Cladocora caespitosa to high temperature and long-term nutrient enrichment	Hadjioannou, Louis	10.1038/s41598-019-50716-w	12	Ferrier-Pages, Christine	5	University of Cyprus, Cyprus	Monaco	2019	Scientific Reports	Experimental	N/A	carbon;chlorophyll;nitrogen;protein;adaptation;animal;Anthozoa;comparative study;greenhouse effect;growth, development and aging;heat;metabolism;physiology;symbiosis;Adaptation, Physiological;Animals;Carbon;Chlorophyll;Global Warming;Hot Temperature;Nitrogen;Nutrients;Proteins;Symbiosis;Food;Temperature
The northern limit of corals of the genus Acropora in temperate zones is determined by their resilience to cold bleaching	Higuchi, Tomihiko	10.1038/srep18467	30	Yuyama, Ikuko	5	Graduate School of Science and Technology, Shizuoka University, Shizuoka, Japan	Japan	2015	Scientific Reports	Experimental	One colony of each of the three species were collected from a coastal region of Shirahama, Wakayama for experiment on cold bleaching of the samples.	catalase;superoxide dismutase;animal;Anthozoa;cold;ecosystem;enzymology;growth, development and aging;Japan;metabolism;Animals;Catalase;Cold Temperature;Ecosystem;Superoxide Dismutase
An investigation of the calcification response of the scleractinian coral Astrangia poculata to elevated pCO2 and the effects of nutrients, zooxanthellae and gender	Holcomb, Michael	10.5194/bg-9-29-2012	58	McCorkle, Daniel	3	Dept. Marine Geology and Geophysics, Woods Hole Oceanographic Institution, Woods Hole, MA 02543, USA; current address: Centre Scientifique de Monaco, Avenue Saint Martin, 98000 Monaco-Ville, Monaco	United States of America	2012	Biogeosciences	Experimental	N/A	acidification;calcification;carbon dioxide;coral;dinoflagellate;growth response;marine environment;nutrient cycling;nutrient enrichment;physiological response;pollution exposure;reproduction;sensitivity analysis;spawning;temperature effect;Anthozoa;Astrangia poculata;Scleractinia
Lower cold tolerance of tropical Porites lutea is possibly detrimental to its migration to relatively high latitude refuges in the South China Sea	Huang, Wen	10.1111/mec.16662	5	Wang, Guanghua	8	Guangxi Laboratory on the Study of Coral Reefs in the South China Sea, Coral Reef Research Center of China, School of Marine Sciences, Guangxi University, Nanning, China	China	2022	Molecular Ecology	Experimental	Temperature Experiment	cold tolerance;coral holobionts;Porites lutea;refuges;South China Sea;whole transcriptome;chlorophyll;animal;Anthozoa;cold;coral reef;dinoflagellate;physiology;Animals;Chlorophyll;Cold Temperature;Coral Reefs;Dinoflagellida;China
Stable Symbiodiniaceae composition in three coral species during the 2017 natural bleaching event in subtropical Hong Kong	Ip, Jack Chi-Ho	10.1016/j.marpolbul.2022.114224	2	Qiu, Jian-Wen	5	Hong Kong Baptist University, Hong Kong	Hong Kong	2022	Marine Pollution Bulletin	Observational	N/A	Coral bleaching;Heatwave;ITS2 sequencing;Ocean warming;Subtropical corals;Symbiodiniaceae diversity;Cleaning;Tropics;Endosymbiont;Endosymbiotic;Heatwaves;Hong-kong;Subtropical coral;Tropical corals;Bleaching;water;abundance;coral bleaching;endosymbiont;environmental disturbance;environmental factor;genotype;heat wave;marine pollution;species diversity;subtropical region;agar gel electrophoresis;A…
Assessment of survival, mortality and recovery of coral reefs of East Kish Island, Persian Gulf	Jami, Mohammad Javad	10.3923/pjbs.2010.993.999	0	Negaresta, Hossein	2	Faculty of Marine Science and Technology, Islamic Azad University, Tehran Branch, Falahi Ave, Tehran, Iran	Iran	2010	Pakistan Journal of Biological Sciences	Observational	Survey conducted 2 x in 2009	Bleaching;Coral reef;Coral reefs;Kish Island;Persian Gulf;Acropora;algae;Anthozoa;Echinoidea;Echinometra
Response of a temperate coral to temperature stress: A comparison of populations across sites	Johnston, Nicole	10.1016/j.jembe.2022.151863	0	Hay, Mark	3	School of Biological Sciences & Center for Microbial Dynamics and Infection, Georgia Institute of Technology, Atlanta, GA 30332, United States of America	United States of America	2023	Journal of Experimental Marine Biology and Ecology	Experimental	Experiment in aquarium tanks	Endosymbionts;Microbiome;Ocean warming;Temperate corals;Thermal tolerance;coral;population structure;temperature tolerance;warming
Thermal stress-related spatiotemporal variations in high-latitude coral reef benthic communities	Jones, Nicolas	10.1007/s00338-020-01994-8	34	Gilliam, David	3	Halmos College of Natural Sciences and Oceanography, Nova Southeastern University, 8000 N Ocean Drive, Dania Beach, FL 33004, United States	United States of America	2020	Coral Reefs	Observational	The study took place at Southeast Florida Reef Tract. It is a long term study.	Climate change;Macroalgae;Octocoral;Southeast Florida;Sponge;Temperature;benthos;climate change;coral reef;latitude;spatiotemporal analysis;sponge;temperature effect;Florida [United States];Acroporidae;Agariciidae;Astrocoeniidae;Florida;Meandrinidae;Mussidae;Porifera;Poritidae;Siderastreidae
Unique combinations of coral host and algal symbiont genotypes reflect intraspecific variation in heat stress responses among colonies of the reef-building coral, Montipora digitata	Kavousi, Javid	10.1007/s00227-019-3632-z	19	Parkinson, Hogn Everett	6	Graduate School of Engineering and Science, University of the Ryukyus, 1 Senbaru, Nishihara, Okinawa, 903-0213, Japan	Japan	2020	Marine Biology	Experimental	The experiment was carried out with 16 separate colonies of Montipora digitata from shallow reef of Bise, Okinawa Island in August 2013	aggregate;aquarium;genotype;intraspecific variation;phenotypic plasticity;physiology;symbiont;warming;Japan;Okinawa Island;Okinawa Islands;Okinawa [Ryukyu Islands];Ryukyu Islands;algae;Anthozoa;Montipora digitata;Hot Temperature;Genotype;Tocopherols
Experimental evidence of the synergistic effects of warming and invasive algae on a temperate reef-builder coral	Kersting, Diego	10.1038/srep18635	52	Linares, Cristoma	6	Departament d’Ecologia. Facultat de Biologia, Universitat de Barcelona (UB), Barcelona, 08028, Spain	Spain	2015	Scientific Reports	Experimental, Observational	Aquarium experiment studying the synergistic stressors of macroalgae and increased temperatures, as well as observations of in-situ colonies	adaptation;animal;Anthozoa;coral reef;green alga;greenhouse effect;introduced species;island (geological);photosynthesis;physiological stress;physiology;temperature;Adaptation, Physiological;Animals;Chlorophyta;Coral Reefs;Global Warming;Introduced Species;Islands;Photosynthesis;Stress, Physiological;Temperature
Physiological plasticity of corals to temperature stress in marginal coral communities	Keshavmurthy, Shashank	10.1016/j.scitotenv.2020.143628	14	Chen, Chaolun Allen	5	Biodiversity Research Centre, Academia Sinica, Nangang, Taipei 115, Taiwan	Taiwan	2021	Science of The Total Environment	Experimental	3 different species with different experimental setups depending of locality of collection	Climate change;Eco-physiology;Fv/Fm;High-latitude;Non-reefal;Bleaching;Cleaning;Physiological models;Physiology;Plasticity;Tropics;Chlorophyll pigments;Daily fluctuations;Photochemical efficiency;Physiological parameters;Physiological response;Seasonal variation;Temperature fluctuation;Temperature-induced;chlorophyll;protein;acclimation;climate change;community response;coral;coral bleaching;ecop…
Refugia under threat: Mass bleaching of coral assemblages in high-latitude eastern Australia	Kim, Sun	10.1111/gcb.14772	55	Pandolfi, John	23	Australian Research Council Centre of Excellence for Coral Reef Studies, School of Biological Sciences, The University of Queensland, St. Lucia, QLD, Australia	Australia	2019	Global Change Biology	Observational	This study focuses on the scleractinian coral assemblages of high-latitude coastal eastern Australia.	climate change;coral bleaching;environmental determinants of coral bleaching;range dynamics;subtropical reef;coral reef;endemic species;latitudinal gradient;mortality;physiological response;range expansion;Australia;Acropora;Acropora glauca;Acropora solitaryensis;Anthozoa;Goniastrea;Pocillopora;Porites;Porites heronensis;Turbinaria (Cnidaria);animal;refugium;temperature;Animals;Climate Change;Cor…
Seasonal stability of coral-Symbiodinium associations in the subtropical coral habitat of St. Lucie Reef, Florida	Klepac, Courtney	10.3354/meps11369	33	Voss, Joshua	8	Florida Atlantic University, USA	United States of America	2015	Marine Ecology Progress Series	Observational		Montastraea;Next-generation sequencing;Pseudodiploria;Symbiodinium;Symbiosis;Zooxanthellae;abundance;cells and cell components;chlorophyll;concentration (composition);coral reef;coralline alga;discharge;ecological stability;endosymbiont;environmental stress;freshwater;genotype;local adaptation;molecular analysis;photosynthesis;physiology;seasonal variation;species diversity;subtropical region;sym…
Impact of bleaching on the coral Cladocora caespitosa in the eastern Adriatic Sea	Kružić, Peter	10.3354/meps10962	30	Rodic, Petra	3	Laboratory for Marine Biology, Department of Zoology, Faculty of Science, University of Zagreb, Rooseveltov trg 6, 10000 Zagreb, Croatia	Croatia	2014	Marine Ecology Progress Series	Observational	Bleaching surveys	Adriatic Sea;Cladocora caespitosa;Coral bleaching;Coral mortality;coral;coral bleaching;Mediterranean environment;new record;population decline;seawater;temperature anomaly;Croatia;Mediterranean Sea;Piran;Slovenia;Velika Gorica
Mass mortality events of the coral Balanophyllia europaea (Scleractinia, Dendrophylliidae) in the Mljet National Park (eastern Adriatic Sea) caused by sea temperature anomalies	Kružić, Peter	10.1007/s00338-014-1231-5	21	Popijač, Aleksandar	2	Laboratory for Marine Biology, Department of Zoology, Faculty of Science, University of Zagreb, Rooseveltov trg 6, 10000, Zagreb, Croatia	Croatia	2015	Coral Reefs	Observational	SCUBA surveys, temperature data	Adriatic Sea;Balanophyllia europaea;Climate change;Mass mortality;Sea temperature anomaly;Temperature
Linking population size structure, heat stress and bleaching responses in a subtropical endemic coral	Lachs, Liam	10.1007/s00338-021-02081-2	15	Beger, Maria	7	School of Natural and Environmental Sciences, Newcastle University, Newcastle upon Tyne, UK; Faculty of Biological Sciences, School of Biology, University of Leeds, Leeds, UK	United Kingdom	2021	Coral Reefs	Observational, Modelling/Simulation	Heat stress and bleaching response study	Heat stress;Pocillopora aliciae;Population dynamics;Recruitment;Size-frequency distributions;Anthropocene;bleaching;coral;coral bleaching;endemic species;extinction;growth;persistence;population size;vulnerability;Australia;New South Wales;Solitary Islands Marine Park;Anthozoa;Pocillopora;Hot Temperature;Population Density
Marine heatwave causes unprecedented regional mass bleaching of thermally resistant corals in northwestern Australia	Le Nohaïc, Morane	10.1038/s41598-017-14794-y	159	Schoepf, Verena	7	ARC Centre of Excellence for Coral Reef Studies, UWA Oceans Institute and School of Earth Sciences, The University of Western Australia, Perth, WA, Australia	Australia	2017	Scientific Reports	Observational	Bleaching Surveys	bleaching;coral;heat stress;heating;human;seashore;Western Australia;animal;Anthozoa;Australia;coral reef;greenhouse effect;heat shock response;physiology;temperature;Animals;Coral Reefs;Global Warming;Heat-Shock Response;Temperature;Military Personnel
The reef coral Siderastrea stellata thriving at its range limit: Population structure in Arraial do Cabo, southeastern Brazil	Lima, Laís	10.5343/bms.2015.1029	18	Coutinho, Ricardo	2	Divisão de Biotecnologia Marinha, Instituto de Estudos do Mar Almirante Paulo Moreira, Rua Kioto, 253, Arraial do Cabo, RJ, Brazil 28930-0002; Programa de Pós-Graduação em Dinâmica dos Oceanos e da Terra, Universidade Federal Fluminense, Praia Vermelha Campus, Av. Gen. Milton Tavares de Souza - Gragoatá, Niterói, RJ, Brazil 24210-346	Brazil	2016	Bulletin of Marine Science	Observational	This study investigates the Siderastrea stellata community in Arraial do Cabo Bay between non-upwelling and upwelling seasons.	abundance;colony;community composition;coral;coral reef;endemic species;home range;niche;population density;population structure;species diversity;water temperature;Arraial de Cabo;Brazil;Rio de Janeiro [Brazil];Anthozoa;Siderastrea stellata;Coral Reefs
Physiological resilience of a temperate soft coral to ocean warming and acidification	Lopes, Ana	10.1007/s12192-018-0919-9	21	Rosa, Rui	8	MARE - Marine and Environmental Sciences Centre, Faculdade de Ciencias da Universidade de Lisboa, Laboratorio Maritimo da Guia, Avenida Nossa Senhora do Cabo 939, Cascais, 2750-374, Portugal, UCIBIO, REQUIMTE, Departamento de Qui­mica, Faculdade de Ciencias e Tecnologia, Universidade Nova de Lisboa, Quinta da Torre, Caparica, 2829-516, Portugal	Portugal	2018	Cell Stress and Chaperones	Experimental	24 colonies of V. cynomorium were collected near the mouth of Sado estuary, Setubal, Portugal.	Antioxidant enzymes;Climate change;Heat shock proteins;Lipid peroxidation;Veretillum cynomorium;carbon dioxide;catalase;glutathione transferase;heat shock cognate protein 70;heat shock protein 70;malonaldehyde;acidification;Article;climate change;coral;coral reef;Cynomorium;ecosystem resilience;enzyme activity;heat shock response;lipid peroxidation;nonhuman;physiological process;priority journal;…
Effects of low pH and high temperature on two Palythoa spp. and predatorâ€“prey interactions in the subtropical eastern Atlantic	López, Cataixa	10.1002/aqc.3487	7	Clemente, Sabrina	5	Departamento de Biología Animal, Edafología y Geología, Facultad de Ciencias, Universidad de La Laguna, San Cristóbal de La Laguna, Spain	Spain	2021	Aquatic Conservation: Marine and Freshwater Ecosystems	Experimental		acidification;benthos;indicator species;invertebrates;ocean warming;predation experiments;bleaching;chlorophyll;climate change;climate conditions;coral;echinoderm;environmental conditions;experimental study;high temperature;pH;predator-prey interaction;subtropical region;Canary Islands;Spain;Cnidaria;Indicator indicator;Invertebrata;Palythoa;Platypodiella;Serinus canaria;Hydrogen-Ion Concentratio…
Distribution of zooxanthellate zoantharians in the Canary Islands: Potential indicators of ocean warming	López, Cataixa	10.1016/j.ecss.2019.106519	10	Clemente, Sabrina	4	Departamento de Biología Animal, Edafología y Geología. Facultad de Ciencias, Universidad de La Laguna, 38206, La Laguna, Canary Islands, Spain	Spain	2020	Estuarine, Coastal and Shelf Science	Observational		Bioindicators;Climate change;Distribution patterns;Palythoa spp.;Phase-shift;SST;archipelago;bioindicator;climate change;coral reef;global warming;intertidal environment;phase transition;population distribution;subtidal environment;temperature gradient;Canary Islands;Spain;Anthozoa;Cnidaria;Palythoa;Palythoa caribaeorum;Zoantharia
Heatwaves and a decrease in turbidity drive coral bleaching in Atlantic marginal equatorial reefs	Lucas, Caroline	10.3389/fmars.2023.1061488	0	Soares, Marcelo	8	Institute of Marine Sciences (LABOMAR), Federal University of Ceara (UFC), Fortaleza, Brazil	Brazil	2023	Frontiers in Marine Science	Observational	Observational study on a close to subtropical reef, marginally close to the Equatorial Current, included for further data extraction.	coral bleaching;coral reef;marginal reef;marine heatwave;turbidity
Genetic Diversity and Structure of Tropical Porites lutea Populations Highlight Their High Adaptive Potential to Environmental Changes in the South China Sea	Luo, Yanqiu	10.3389/fmars.2022.791149	6	Qin, Zhenjun	7	Guangxi University, China	China	2022	Frontiers in Marine Science	Observational		climate change;genetic diversity;genetic potential;genetic structure;Porites lutea;sea surface temperature;Genetic Variation;China
Increasing coral calcification in Orbicella faveolata and Pseudodiploria strigosa at Flower Garden Banks, Gulf of Mexico	Manzello, Derek	10.1007/s00338-021-02108-8	12	Enochs, Ian	5	Coral Reef Watch, Center for Satellite Applications and Research, Satellite Oceanography and Climate Division, U.S. National Oceanic and Atmospheric Administration, College Park, MD 20740, United States	United States of America	2021	Coral Reefs	Observational	This is a study of the coral growth under ocean warming	Atchafalaya River;Linear extension;National Coral Reef Monitoring Program;Ocean warming;Schlerochronology;Skeletal density;calcification;coral;coral bleaching;coral reef;global warming;habitat fragmentation;Atlantic Ocean;Flower Garden Banks;Gulf of Mexico;Anthozoa;Mexico
Reproduction of the Azooxanthellate Coral Caryophyllia inornata Is Not Affected by Temperature Along an 850 km Gradient on the Western Italian Coast	Marchini, Chiara	10.3389/fmars.2019.00785	3	Goffredo, Stefano	7	Marine Science Group, Department of Biological, Geological and Environmental Sciences, University of Bologna, Bologna, Italy	Italy	2020	Frontiers in Marine Science	Observational	Azoox coral were observed over a series of latitudinal gradients	asexual reproduction;embryogenesis;gametogenesis;global warming;Mediterranean Sea;scleractinia;Temperature
Oceanic patterns of thermal stress and coral community degradation on the island of Mauritius	McClanahan, Tim	10.1007/s00338-020-02015-4	13	Muthiga, Nyawira	2	Wildlife Conservation Society, Global Marine Programs, Bronx, NY, 10460, USA	United States of America	2021	Coral Reefs	Observational	surveys of benthic cover and corals were repeated between 2004 and 2019	Biogeography;Climate change;Coral bleaching;Extinction;Indian Ocean;Landâ€“sea interactions;climate change;community structure;coral;environmental change;environmental degradation;environmental impact;environmental stress;geographical variation;range expansion;temperature anomaly;Mascarene Islands;Mauritius;Acropora;Alcyonacea;Anthozoa;Montipora
Subtropical thermal variation supports persistence of corals but limits productivity of coral reefs	McIlroy, Shelby	10.1098/rspb.2019.0882	24	Baker, David	5	Swire Institute of Marine Science, University of Hong Kong, Hong Kong, School of Biological Sciences, University of Hong Kong, Hong Kong	Hong Kong	2019	Proceedings of the Royal Society B	Experimental, Observational	This study focuses on the holobiont productivity, symbiont max photochemical efficiency of PS ii and host and symbiont lipid content	Acclimatization;Coral physiology;Ecological energetics;Global warming;Range expansion;Thermal performance;acclimation;bioenergetics;coral reef;ecophysiology;ecosystem service;global warming;physiology;range expansion;seasonal variation;temperature effect;Anthozoa;acclimatization;animal;biological model;climate change;heat;Hong Kong;species difference;Animals;Climate Change;Coral Reefs;Hot Tempera…
Marine heatwaves impair the thermal refugia potential of marginal reefs in the northern South China Sea	Mo, Shaohua	10.1016/j.scitotenv.2022.154100	18	Li, Shu	5	Beihai Marine Environmental Monitoring Center Station, State Oceanic Administration, Beihai 536000, China	China	2022	Science of The Total Environment	Observational	Transect surveys	Coral bleaching;ENSO;Marginal coral reefs;Marine heatwaves;Thermal refugia;Western Pacific subtropical high;Atmospheric pressure;Bleaching;Cleaning;Global warming;Reefs;Thermal stress;Coral reef;Heatwaves;Marginal coral reef;Marine heatwave;Northern South China Sea;Thermal;Thermal refugium;Western Pacific;Western pacific subtropical high;Tropics;climate change;coral bleaching;coral reef;El Nino-S…
The potential role of temperate Japanese regions as refugia for the coral Acropora hyacinthus in the face of climate change	Nakabayashi, Aki	10.1038/s41598-018-38333-5	59	Yasuda, Nina	11	Department of Marine Biology and Environmental Sciences, University of Miyazaki, Faculty of Agriculture, Gakuen- kibanadai-nishi-1-1, Miyazaki, 889-2192, Japan	Japan	2019	Scientific Reports	Observational, Modelling/Simulation		Acropora;article;climate change;coral;environmental change;environmental factor;genetic variability;human;Hyacinthus;nonhuman;refugium;simulation;species distribution;animal;Anthozoa;genetic variation;genetics;genotype;growth, development and aging;Japan;temperature;Animals;Climate Change;Genetic Variation;Genotype;Refugium;Temperature
Thylakoid fatty acid composition and response to short-term cold and heat stress in high-latitude Symbiodiniaceae	Oakley, Clinton	10.1007/s00338-022-02221-2	2	Davy, Simon	10	School of Biological Sciences, Victoria University of Wellington, Wellington, New Zealand	New Zealand	2022	Coral Reefs	Experimental	study was to compare the composition of thylakoid FAs in Cladocopium C100/C118 and C111* genotypes harboured by the corals Pocillopora damicornis and Porites heronensis, respectively, before and after exposure to short-term heat and cold stress.	Coral bleaching;Fatty acids;Photophysiology;Symbiodiniaceae;Thylakoids;coral bleaching;dinoflagellate;endosymbiont;induced response;latitude;sea surface temperature;Lord Howe Island;New South Wales;Hot Temperature;Cold Temperature
Photoacclimatory and photoprotective responses to cold versus heat stress in high latitude reef corals	Pontasch, Stefanie	10.1111/jpy.12492	14	Davy, Simon	7	School of Biological Sciences, Victoria University of Wellington, Wellington, 6140, New Zealand	New Zealand	2017	Journal of phycology	Experimental	This study examined on coral samples collected from Lord Howe Island.	Acropora yongei;coral bleaching;Lord Howe Island;photosynthesis;Pocillopora damicornis;Porites heronensis;Stylophora;Symbiodinium;xanthophyll de-epoxidation;cold;coral reef;dinoflagellate;heat;metabolism;physiology;symbiosis;Cold Temperature;Coral Reefs;Dinoflagellida;Hot Temperature;Photosynthesis;Symbiosis
The third global coral bleaching event on the marginal coral reefs of the southwestern indian ocean and factors that contribute to their resistance and resilience	Porter, Sean	10.3390/d13100464	3	Schleyer, Michael	3	Oceanographic Research Institute, Marine Parade, P.O. Box 10712, Durban 4056, South Africa	South Africa	2021	Diversity	Observational		Climate change;Coral communities;Degree heating weeks;Depth;High-latitude reefs;Latitude;Maputaland;Shelf edge;Submarine canyons;Upwelling;climate change;coastal protection;coastal zone management;coral bleaching;coral reef;environmental stress;global warming;KwaZulu-Natal;South Africa
Heat challenge elicits stronger physiological and gene expression responses than starvation in symbiotic Oculina arbuscula	Rivera, Hanny	10.1093/jhered/esac068	2	Davies, Sarah	5	Department of Biology, Boston University, Boston, MA 02215, USA	United States of America	2023	Journal of Heredity	Experimental	Four fragments of 13 genotypes each were collected for four different scenarios of experiment. The variable in this case are "fed", "unfed", "ambient" and "heated". Four combinations for each genotype with a total sample size of N = 52.	climate change; coral symbiosis; environmental stress response; facultative coral; gene expression; heterotrophy;Gene Expression;Hot Temperature
Mechanisms and seasonal drivers of calcification in the temperate coral turbinaria reniformis at its latitudinal limits	Ross, Claire	10.1098/rspb.2018.0215	29	McCulloch, Malcolm	4	Oceans Institute and School of Earth Sciences, The University of Western Australia, 35 Stirling Hwy, Crawley, WA 6009, Australia, ARC Centre of Excellence for Coral Reef Studies, The University of Western Australia, 35 Stirling Hwy, Crawley, WA 6009, Australia	Australia	2018	Proceedings of the Royal Society B: Biological Sciences	Observational		Boron isotopes;Calcifying fluid;Coral calcification;High latitude;PH upregulation;Western Australia;aragonite;boron isotope;calcification;coral;latitude;latitudinal gradient;light intensity;low temperature;pH;physiological response;saturation;seasonal variation;seawater;tropical region;Australia;Anthozoa;Turbinaria reniformis;boron;animal;animal dispersal;bone mineralization;light;physiology;Rama…
Perennial growth of hermatypic corals at Rottnest Island, Western Australia (32Â°S)	Ross, Claire	10.7717/peerj.781	41	McCulloch, Malcolm	4	UWA School of Earth and Environment and Oceans Institute, University of Western Australia, Crawley, WA, Australia, Australian Research Council Centre of Excellence for Coral Reef Studies, University of Western Australia, CrawleyWA, Australia	Australia	2015	PeerJ	Observational	This study examines the seawater parameters with respect to calcification rates of two coral species at Salmon Bay, Rottnest Island, Western Australia.	Calcification;Coral;Coral bleaching;Extension rates;High latitude;Seasonality;Western Australia;sea water;abiotic stress;Acropora;Acropora yongei;Article;Australia;climate change;computer assisted tomography;coral;coral reef;environmental temperature;latitude;nonhuman;perennial plant;pH;Pocillopora damicornis;seasonal variation;temperature stress;water temperature;Acroporidae;Anthozoa
Coral communities on marginal high-latitude reefs in west australian marine parks	Ross, Claire	10.3390/d13110554	7	Barrett, Neville	7	Marine Science Program, Biodiversity and Conservation Science, Department of Biodiversity Conservation and Attractions, Kensington, 6151, Australia	Australia	2021	Diversity	Observational	This is a study that explores the spatial and temporal trends in the distribution of coral communities from 1999 to 2019 at 118 reef sites within the five marine parks located in the south-west Western Australia	Climate change;Long-term monitoring;Seawater temperature;Temperate reefs;Tropicalization;climate change;coral reef;environmental monitoring;heat wave;marine park;seawater;water temperature;Australia;Jurien Bay Marine Park;Rottnest Island;Western Australia;Pocillopora;Military Personnel;Anthozoa
What's the key for success? Translocation, growth and thermal stress mitigation in the Mediterranean coral Cladocora caespitosa (Linnaeus, 1767)	Roveta, Camilla	10.3389/fmars.2023.1199048	2	Cerrano, Carlo	10	Department of Life and Environmental Sciences, Polytechnic University of Marche, Ancona, Italy	Italy	2023	Frontiers in Marine Science	Experimental	This is a transplantation of coral study carried out in Bagnoli Bay. Some of the samples are placed in aquaria to simulate a MHW scenario to observe the effect of the ocean warming has on the coral samples.	aquaria;ecosystem engineer;hexacorals;marine heat waves;restoration;temperate seas
Variation in calcification rate of Acropora downingi relative to seasonal changes in environmental conditions in the northeastern Persian Gulf	Samiei, Jahangir Vajed	10.1007/s00338-016-1464-6	17	Pratchett, Morgan	6	Iranian National Institute for Oceanography and Atmospheric Science, Etemadzadeh St., Fatemi Ave., P.O. Box 14155-4181, Tehran, Iran	Australia	2016	Coral Reefs	Observational	The study takes observation on the eastern coral patch at Hengam Island.	Branching corals; PAR; pH; Salinity; Scleractinian; Total alkalinity;Seasons
The Effect of Elevated CO2 and Increased Temperature on in Vitro Fertilization Success and Initial Embryonic Development of Single Male:Female Crosses of Broad-Cast Spawning Corals at Mid- and High-Latitude Locations	Schutter, Miriam	10.3390/jmse3020216	8	Kurihara, Haruko	3	Biodiversity Research Centre, Academia Sinica, Nangang, Taipei, 115, Taiwan; Instituto de Ciencias del Mar y Limnología, Universidad Nacional Autónoma de México, Puerto Morelos, Mexico	Japan	2015	Journal of Marine Science and Engineering	Experimental	This is a comparison of 4 reef coral species at two location with different latitudes.	Broadcast-spawning corals;CO2;Development;Fertilization;Latitudinal location;Temperature;Fertilization in Vitro;Self-Fertilization
Large fluctuations but constant mean temperatures allow corals to persist in intertidal rock pools on the east coast of South Africa	Smit, Kaylee	10.1186/s10152-017-0482-2	15	Glassom, David	2	Oceanography Department, Nelson Mandela Metropolitan University, South Campus, Summerstrand, Port Elizabeth, 6001, South Africa	South Africa	2017	Helgoland Marine Research	Observational	Examining temperature fluctuations in rock pools	Anomastrea irregularis;Hard coral;Intertidal;Pocillopora verrucosa;Rock pools;Temperature;coral;intertidal environment;rock pool;temperature effect;water temperature;KwaZulu-Natal;South Africa;Anthozoa
Bleaching Susceptibility and Resistance of Octocorals and Anemones at the Worldâ€™s Southern-Most Coral Reef	Steinberg, Rosemary	10.3389/fphys.2022.804193	8	Johnston, Emma	6	Evolution and Ecology Research Centre and Centre for Marine Science and Innovation, School of Biological, Earth, and Environmental Sciences, Faculty of Science, University of New South Wales, Sydney, NSW, Australia	Australia	2022	Frontiers in Physiology	Observational	Observation of octocorals	alcyonacea;chlorophyll;coral bleaching;marine heatwave;soft coral;symbiodiniaceae;cell protein;chlorophyll a;Anemone;Article;benthos;bleaching;Cladiella;climate resilience;controlled study;coral;coral reef;endosymbiont;environmental monitoring;heat wave;island (geological);marine environment;mortality;nonhuman;octocoral;organism colony;photosynthesis;population density;stony coral;Symbiodiniaceae…
Resistance to temperature stress and Drupella corallivory may promote the dominance of Platygyra acuta in the marginal coral communities in Hong Kong	Tsang, Ryan Ho Leung	10.1016/j.marenvres.2018.11.009	4	Ang, Put	2	Marine Science Laboratory, Chinese University of Hong Kong, Shatin, NT, Hong Kong	Hong Kong	2019	Marine environmental research	Experimental	Experiment looking at resilience of P. acuta to multiple stressors - corallivorous snails and heightened temp	Acropora;Coral community structures;Effects-community;Marine ecology;Non-reefal coral community;Predation;Prey-choice experiment;Stress tolerance of corals;Tolerances of massive vs. branching corals;Aquatic ecosystems;Oceanography;Choice experiments;Coral community;Stress tolerance;Temperature;community response;community structure;coral;corallivory;environmental stress;marine ecosystem;prey pref…
Expansion of corals on temperate reefs: direct and indirect effects of marine heatwaves	Tuckett, Chenae	10.1007/s00338-017-1586-5	63	Wernberg, Thomas	4	School of Biological Sciences, UWA Oceans Institute, The University of Western Australia, Cnr Fairway and Service Rd 4, Crawley, WA 6009, Australia	Australia	2017	Coral Reefs	Observational	This study involves coral surveys, colony counts and species presence, and demographic measurement of coral in temperate reefs.	High-latitude corals;Kelp forests;Plesiastrea versipora;Seaweed decline;Tropicalisation;Military Personnel
Lethal and sublethal effects of thermal stress on octocorals early life-history stages	Viladrich, Núria	10.1111/gcb.16433	1	Padilla-Gamiño, Jacqueline	3	School of Aquatic and Fishery Sciences, University of Washington (UW), Seattle, Washington, USA; Departament de Biologia Evolutiva, Ecologia i Ciències Ambientals, Facultat de Biologia, Universitat de Barcelona (UB), Barcelona, Spain; Institut de Recerca de la Biodiversitat (IRBio), Universitat de Barcelona (UB), Barcelona, Spain	United States of America	2022	Global Change Biology	Experimental	Thermal stress experiment	brooding;energetic consumption;gorgonians;larvae;marine heatwaves;reproductive phenology;settlement;behavioral response;brood size;climate change;climate effect;coral;energetics;environmental disturbance;heat wave;larva;life history trait;mortality;phenology;reproductive behavior;sea surface temperature;sublethal effect;temperate environment;temperature effect;trend analysis;tropical region;warmi…
The influence of irradiance on tolerance to high and low temperature stress exhibited by Symbiodinium in the coral, Pocillopora damicornis, from the high-latitude reef of Lord Howe Island	Wicks, Laura	10.4319/lo.2010.55.6.2476	26	Davy, Simon	3	Centre for Marine Environmental & Economic Research, School of Biological Sciences, Victoria University of Wellington, Wellington,New Zealand	New Zealand	2010	Limnology and oceanography	Experimental	The researchers conducted experiments to determine the physiological responses of the coral Pocillopora damicornis and its symbionts to different temperature and light conditions. They measured parameters such as short-term thermal bleaching thresholds, photochemical sensitivity to temperature and light treatments, and the effect of reduced temperature on symbionts.	coral bleaching;coral reef;irradiance;photochemistry;symbiont;temperature tolerance;thermal alteration;water temperature;zooxanthella;Australia;Lord Howe Island;New South Wales;Anthozoa;Dinophyceae;Pocillopora damicornis;Symbiodinium
Latitudinal variation in thermal tolerance thresholds of early life stages of corals	Woolsey, Erika	10.1007/s00338-014-1253-z	57	Baird, Andrew	5	ARC Centre of Excellence for Coral Reef Studies, James Cook University, Townsville, QLD, 4811, Australia	Australia	2015	Coral Reefs	Experimental		Biogeography;Coral reefs;Dispersal;Larval ecology
Characterizing environmental stress responses of aposymbiotic Astrangia poculata to divergent thermal challenges	Wuitchik, Daniel	10.1111/mec.16108	21	Davies, Sarah	11	Boston University: Boston, Massachusetts, US	United States of America	2021	Molecular Ecology	Experimental	Experimental study looking at aposymbiotic corals	astrangia poculata; coral; gene expression; reef; temperature stress; transcriptomics
The 2014 summer coral bleaching event in subtropical Hong Kong	Xie, James	10.1016/j.marpolbul.2017.03.061	29	Qiu, Jian-Wen	6	Department of Biology, Hong Kong Baptist University, Hong Kong, P.R. China	Hong Kong	2017	Marine Pollution Bulletin	Experimental, Observational	The study carried out video transect surveys at 8 sites	Global climate change, Coral bleaching, High temperature, Hypoxia, Porites, Platygyra
Rapid poleward range expansion of tropical reef corals in response to rising sea surface temperatures	Yamano, Hiroya	10.1029/2010GL046474	510	Nomura, Keiichi	3	National Institute for Environmental Studies, Japan	Japan	2011	Geophysical Research Letters	Observational		Atmospheric temperature;Climate change;Ecosystems;Reefs;Surface properties;Surface waters;Tropics;Climatic warming;Coastal ecosystems;Coral bleaching;In-situ;Local extinction;Primary producers;Range expansion;Reef corals;Rising temperatures;Sea surface temperatures;Species distributions;Temperature-induced;Tropical corals;Expansion;coastal zone;coral bleaching;coral reef;global warming;local exti…
Rapid decline of a relatively high latitude coral assemblage at Weizhou Island, northern South China Sea	Yu, Wanjun	10.1007/s10531-019-01858-w	50	Chen, Xiaoyan	9	Guangxi Laboratory on the Study of Coral Reefs in the South China Sea, Guangxi University, Nanning 530004, China, Coral Reef Research Center of China, Guangxi University, Nanning 530004, China, School of Marine Sciences, Guangxi University, Nanning 530004, China	China	2019	Biodiversity and Conservation	Observational	The hypothesis of the study is that under the degradation of coral reefs around the world, Weizhou Island reef may remain in a healthy state and become a refuge for coral.	Coral reef; Relatively high latitude; Refuge; Ecological decline; Anthropogenic activities; South China Sea;China

## Sheet: Location of Research Data
Title of Article	First Author	DOI (10.XXXX/xxxxxx)	EcoRegion 1	Province 1	EcoRegion 2	Province 2	Ecoregion 3	Province 3	Ecoregion 4	Province 4	Coastal/Offshore/Island?	Is it in proximity to a exclusive economic zone that is a tourist attraction or urbanisation region?	If yes, please specify the area:	What is the proximity of the site in relation to the mentioned area? (United Nations Conference on the Law of the Sea, 1982). Select multiple if applicable.	Approximate Latitude, Longitude, minimum 2 decimal places (e.g. 22.3193, 114.1694. For Southern hemisphere, use -ve sign to indicate, N/A if not applicable)	Development Status of Country (Use UN definition: https://www.un.org/en/development/desa/policy/wesp/wesp_current/2014wesp_country_classification.pdf )	Did the study take place at a protected area (E.g. marine park, etc.)?	If the study took place at a protected area, please specify:	Did the author refer to the event taking place in an ocean current or other water bodies?	What organisms are studied?	What species are studied? If more than one species, please separate each specie name by coma (,)
Simplification, not "tropicalization", of temperate marine ecosystems under ocean warming and acidification	Agostini, Sylvain	10.1111/gcb.15749	Central Kuroshio Current	Warm Temperate Northwest Pacific	N/A	N/A	N/A	N/A	N/A	N/A	Coastal, Island	Yes	Japan	Close/Territorial Sea (0-12 nautical miles/22.22km/13.81mil), Middle/Contiguous Zone (12-24 nautical miles/22.22-44.45km/13.81-230.16mil)	34.67, 138.94; 34.32, 139.21; 34.32, 139.21	Developed Economies	Not Mentioned	N/A	Ocean Currents, Open water	Coral, Kelp	Acropora solitaryensis, Porites heronensis, Eisenia bicyclis, Ecklonia cava
Heterotrophy mitigates the response of the temperate coral Oculina arbuscula to temperature stress	Aichelman, Hannah	10.1002/ece3.2399	Carolinian	Warm Temperate Northwest Atlantic	N/A	N/A	N/A	N/A	N/A	N/A	Coastal	Yes	United States of America	Close/Territorial Sea (0-12 nautical miles/22.22km/13.81mil)	34.72, 103.32	Developed Economies	No	N/A	N/A, no event, samples collected from estuary	Coral	Oculina arbuscula
Adaptive signatures in thermal performance of the temperate coral Astrangia poculata	Aichelman, Hannah	10.1242/jeb.189225	Gulf of Maine/Bay of Fundy	Cold Temperate Northwest Atlantic	N/A	N/A	N/A	N/A	N/A	N/A	Coastal	Yes	United States of America	Close/Territorial Sea (0-12 nautical miles/22.22km/13.81mil)	37.8992°N, 75.7225°W	Developed Economies	No	N/A	Ocean Currents	Coral	Astrangia poculata
Reproductive output of a non-zooxanthellate temperate coral is unaffected by temperature along an extended latitudinal gradient	Airi, Valentina	10.1371/journal.pone.0171051	Western Mediterranean	Mediterranean Sea	N/A	N/A	N/A	N/A	N/A	N/A	Coastal	Yes	Italy	Close/Territorial Sea (0-12 nautical miles/22.22km/13.81mil)	Abbreviations and coordinates of the sites in decreasing order of latitude: GN, Genova, 44°20’N, 9°08’E; CL, Calafuria, 43°27’N, 10°21’E; LB, Elba Isle, 42°45’N, 10°24’E; PL, Palinuro, 40°02’N, 15°16’E; SC, Scilla, 38°01’N, 15°38’E; PN, Pantelleria Isle, 36°45’N, 11°57’E.	Developed Economies	No	N/A	Ocean Currents	Coral	L. pruvoti
Low coral mortality during the most intense bleaching event ever recorded in subtropical Southwestern Atlantic reefs	Banha, Thomás	10.1007/s00338-019-01856-y	Northeastern Brazil	Tropical Southwestern Atlantic	Eastern Brazil	Tropical Southwestern Atlantic	N/A	N/A	N/A	N/A	Coastal, Island	Yes	Brazil	Close/Territorial Sea (0-12 nautical miles/22.22km/13.81mil), Middle/Contiguous Zone (12-24 nautical miles/22.22-44.45km/13.81-230.16mil)	Two sites; -24.06; -23.30; Longitude not given	Developing Economies	Not Mentioned	N/A	one site present near a thermocline	Coral	Mussismilia hispida
Temperature-driven secondary competence windows may increase the dispersal potential of invasive sun corals	Barbosa, Andreia	10.1007/s00227-019-3580-7	Southeastern Brazil	Warm Temperate Southwestern Atlantic	N/A	N/A	N/A	N/A	N/A	N/A	Coastal	Yes	Brazil	Close/Territorial Sea (0-12 nautical miles/22.22km/13.81mil)	-23.799, 45.157	Developing Economies	No	N/A	Aquarium tank and 250 ml glass containers	Coral	Tubastraea tagusensis
Characteristics of The Bleached Microbiome of The Generalist Coral Pocillopora damicornis from Two Distinct Reef Habitats	Bergman, Jessica	10.1093/iob/obad012	Central and Southern Great Barrier Reef	Northeast Australian Shelf	Lord Howe and Norfolk Islands	Lord Howe and Norfolk Islands	N/A	N/A	N/A	N/A	Island	Yes	Australia	Close/Territorial Sea (0-12 nautical miles/22.22km/13.81mil), Far/Exclusive Economic Zone (24-200 nautical miles/44.45-370.4km/27.62-230.16mil)	-23.44, 151.91, -31.58, 159.15	Developed Economies	Not Mentioned	N/A	Lagoon	Coral, Microbes	Pocillopora darmicornis
Coscinaraea marshae corals that have survived prolonged bleaching exhibit signs of increased heterotrophic feeding	Bessell-Browne, Pia	10.1007/s00338-014-1156-z	Leeuwin	Southwest Australian Shelf	N/A	N/A	N/A	N/A	N/A	N/A	Island	Yes	Australia	Middle/Contiguous Zone (12-24 nautical miles/22.22-44.45km/13.81-230.16mil)	-32.03, 115.47	Developed Economies	Not Mentioned	N/A	Ocean Currents	Coral	Coscinaraea marshae
Variable responses of benthic communities to anomalously warm sea temperatures on a high-latitude coral reef	Bridge, Tom	10.1371/journal.pone.0113079	Houtman	West Central Australian Shelf	N/A	N/A	N/A	N/A	N/A	N/A	Offshore (Shelf Water)	Yes	Australia	Not specified	-28.81°S, -113.947°E	Developed Economies	Not Mentioned	N/A	Open water	Coral, Macroalgae (May need reference on definition)	All benthic assemblage
Temperature and symbiosis affect lesion recovery in experimentally wounded, facultatively symbiotic temperate corals	Burmester, Elizabeth	10.3354/meps12114	Gulf of Maine/Bay of Fundy	Cold Temperate Northwest Atlantic	N/A	N/A	N/A	N/A	N/A	N/A	Coastal	Yes	United States of America	Close/Territorial Sea (0-12 nautical miles/22.22km/13.81mil)	41.28’40”, 71.2134	Developed Economies	No	N/A	Ex-situ in aquarium	Coral, Symbodiniaceae	Astrangia poculata, Symbodinium psygmophilum
Suppressed coral settlement following mass bleaching in the southern Persian/Arabian Gulf	Burt, John	10.1080/14634988.2019.1676024	Arabian (Persian) Gulf	Somali/Arabian	N/A	N/A	N/A	N/A	N/A	N/A	Island, Offshore (Shelf Water)	Yes	United Arab Emirates, Saudi Arabia, Qatar.	Close/Territorial Sea (0-12 nautical miles/22.22km/13.81mil), Middle/Contiguous Zone (12-24 nautical miles/22.22-44.45km/13.81-230.16mil), Far/Exclusive Economic Zone (24-200 nautical miles/44.45-370.4km/27.62-230.16mil)	N/A	Fuel-exporting Countries	Not Mentioned	N/A	Open water	Coral	Not specified
Season structures prokaryotic partners but not algal symbionts in subtropical hard corals	Cai, Lin	10.1007/s00253-018-8909-5	Southern China	South China Sea	N/A	N/A	N/A	N/A	N/A	N/A	Coastal, Island	Yes	Hong Kong	Close/Territorial Sea (0-12 nautical miles/22.22km/13.81mil)	22.19, 114.14; 22.453, 114.31	Developing Economies	Yes	Yan Chau Tong Marine Park	Open water, Estuary	Coral	Platygyra carnosa, Galaxea fascicularis
Transient amplification enhances the persistence of tropicalising coral assemblages in marginal high-latitude environments	Cant, James	10.1111/ecog.06156	Central Kuroshio Current	Warm Temperate Northwest Pacific	East China Sea	Warm Temperate Northwest Pacific	N/A	N/A	N/A	N/A	Coastal	Yes	Japan	Close/Territorial Sea (0-12 nautical miles/22.22km/13.81mil)	33.125, 132.50, 26.50, 128.00	Developed Economies	Not Mentioned	N/A	Ocean Currents	Coral	Acropora Spp.
The Yellow Coral Dendrophyllia cornigera in a Warming Ocean	Castellan, Giorgio	10.3389/fmars.2019.00692	Adriatic Sea	Mediterranean Sea	Ionian Sea	Mediterranean Sea	Western Mediterranean	Mediterranean Sea	N/A	N/A	Coastal	Yes	Italy; Albania	Close/Territorial Sea (0-12 nautical miles/22.22km/13.81mil), Middle/Contiguous Zone (12-24 nautical miles/22.22-44.45km/13.81-230.16mil)	Not specified	Developed Economies, Economies in Transition	Not Mentioned	N/A	Open water	Coral	Dendrophyllia cornigera
Dispersal, genetic variation, and symbiont interaction network of heat-tolerant endosymbiont Durusdinium trenchii: Insights into the adaptive potential of coral to climate change	Chen, Biao	10.1016/j.scitotenv.2020.138026	West Caroline Islands	Tropical Northwestern Pacific	Andaman Sea Coral Coast	Andaman	Southern China	South China Sea	Gulf of Tonkin	South China Sea	Coastal, Island, Offshore (Shelf Water)	Yes	China; Thailand	Close/Territorial Sea (0-12 nautical miles/22.22km/13.81mil), Middle/Contiguous Zone (12-24 nautical miles/22.22-44.45km/13.81-230.16mil)	22.62, 114.65; 18.22, 109.49; 16.98, 112.28; 16.61, 112.73; 16.35, 112.02; 16.08, 112.57; 10.19, 115.31; 9.40, 115.45; 9.32, 115.93; 7.34, 134.49; 7.24, 134.37; 7.79, 98.41; 7.75, 98.76	Developing Economies	No	N/A	Lagoon, Atolls	Coral	Galaxea fascicularis, Durusdinium trenchii
High tolerance to temperature and salinity change should enable scleractinian coral Platygyra acuta from marginal environments to persist under future climate change	Chui, Apple Pui Yi	10.1371/journal.pone.0179423	Southern China	South China Sea	N/A	N/A	N/A	N/A	N/A	N/A	Coastal	Yes	Hong Kong	Close/Territorial Sea (0-12 nautical miles/22.22km/13.81mil)	(22o32’N, 114o25’E)	Developing Economies	Yes	Tung Ping Chau Marine Park (TPCMP)	Ocean Currents	Coral	Platygyra acuta
Lowered temperature and reduced salinity retarded development of early life history stages of Acropora valida from the marginal environment	Chui, Apple Pui Yi	10.1016/j.rsma.2016.04.004	Southern China	South China Sea	N/A	N/A	N/A	N/A	N/A	N/A	Coastal	Yes	Hong Kong	Close/Territorial Sea (0-12 nautical miles/22.22km/13.81mil)	22.32, 114.25	Developing Economies	Yes	Tung Ping Chau Marine Park	Experimental setup	Coral	Acropora valida
Effects of heat and hyposalinity on the gene expression in Acropora pruinosa larvae	Chui, Apple Pui Yi	10.3389/fmars.2023.1096407	Southern China	South China Sea	N/A	N/A	N/A	N/A	N/A	N/A	Coastal	Yes	Hong Kong	Close/Territorial Sea (0-12 nautical miles/22.22km/13.81mil)	22.32, 114.25	Developing Economies	Yes	Tung Ping Chau Marine Park, Hong Kong	N/A	Coral Larvae	Acropora pruinosa
Elevated temperature enhances normal early embryonic development in the coral Platygyra acuta under low salinity conditions	Chui, Apple Pui Yi	10.1007/s00338-014-1247-x	Southern China	South China Sea	N/A	N/A	N/A	N/A	N/A	N/A	Coastal	Yes	Hong Kong	Close/Territorial Sea (0-12 nautical miles/22.22km/13.81mil)	22.53, 114.42	Developing Economies	Yes	Tung ping Chau Marine Park	Ocean Currents	Coral	Platygyra acuta
Regional and local environmental conditions do not shape the response to warming of a marine habitat-forming species	Crisci, Caroline	10.1038/s41598-017-05220-4	Western Mediterranean	Mediterranean Sea	N/A	N/A	N/A	N/A	N/A	N/A	Coastal, Island	Yes	France, Spain	Close/Territorial Sea (0-12 nautical miles/22.22km/13.81mil)	42.04, 3.22; 43.18, 5.37; 42.37, 8.55	Developed Economies	Yes	Medes Islands MPA, Scandola Nature Reserve		Coral	Paramuricea clavata
Successive marine heatwaves cause disproportionate coral bleaching during a fast phase transition from El Nino to La Nina	Dalton, Steven	10.1016/j.scitotenv.2020.136951	Lord Howe and Norfolk Islands	Lord Howe and Norfolk Islands	N/A	N/A	N/A	N/A	N/A	N/A	Island	Yes	Australia	Far/Exclusive Economic Zone (24-200 nautical miles/44.45-370.4km/27.62-230.16mil)	-31.5, 159.0	Developed Economies	Not Mentioned	N/A	Lagoon	Coral	Various
Monitoring coral health to determine coral bleaching response at high latitude eastern Australian Reefs: An applied model for a changing climate	Dalton, Steven	10.3390/d3040592	Tweed-Moreton	East Central Australian Shelf	Lord Howe and Norfolk Islands	Lord Howe and Norfolk Islands	N/A	N/A	N/A	N/A	Island	Yes	Australia	Close/Territorial Sea (0-12 nautical miles/22.22km/13.81mil), Far/Exclusive Economic Zone (24-200 nautical miles/44.45-370.4km/27.62-230.16mil)	-30.00, 153.00; -31.5, 159.00	Developed Economies	Yes	Solitary Islands Marine Park; Lord Howe Island Marine Park	Ocean Currents, Open water, Lagoon	Coral	Dendrophylliidae, Pocilloporidae, Acroporidae, Faciidae, Poritidae
Calcification and organic productivity at the world's southernmost coral reef	Davis, Kay	10.1016/j.marchem.2020.103870	Lord Howe and Norfolk Islands	Lord Howe and Norfolk Islands	N/A	N/A	N/A	N/A	N/A	N/A	Island	Yes	Australia	Far/Exclusive Economic Zone (24-200 nautical miles/44.45-370.4km/27.62-230.16mil)	31.532040°S, 159.070475°E	Developed Economies	Yes	Lord Howe Island Marine Park	Ocean Currents	Coral	Pocillopora damicornis, Stylophora pistillata
Symbiodinium spp. associated with high-latitude scleractinian corals from Jeju Island, South Korea	De Palmas, Stephane	10.1007/s00338-015-1286-y	East China Sea	Warm Temperate Northwest Pacific	N/A	N/A	N/A	N/A	N/A	N/A	Coastal	Yes	South Korea	Close/Territorial Sea (0-12 nautical miles/22.22km/13.81mil)	N/A	Developing Economies	Not Mentioned	N/A	Ocean Currents	Coral	Psammocora albopicta, Psammocora profundacella, Montipora millepora, Alveopora japonica, Oulastrea crispata
Reef on the edge: resilience failure of marginal patch coral reefs in Eastern Arabian Sea under recurrent coral bleaching, coral diseases, and local stressors	De, Kalyan	10.1007/s11356-022-22651-3	Western India	West and South Indian Shelf	N/A	N/A	N/A	N/A	N/A	N/A	Coastal	Yes	India	Close/Territorial Sea (0-12 nautical miles/22.22km/13.81mil)	16.03 to 16.08, 73.45 to 73.48	Developing Economies	Yes	Malvan Marine Santuary	Ocean Currents	Coral, Macroalgae (May need reference on definition)	Various, not specified
Uncovering the Effects of Symbiosis and Temperature on Coral Calcification	Dellaert, Zoe	10.1086/716711	Gulf of Maine/Bay of Fundy	Cold Temperate Northwest Atlantic	N/A	N/A	N/A	N/A	N/A	N/A	Coastal	Yes	United States of America	Close/Territorial Sea (0-12 nautical miles/22.22km/13.81mil)		Developed Economies	No	N/A	N/A	Coral	Astrangia poculata
Metabolic performance and thermal and salinity tolerance of the coral Platygyra carnosa in Hong Kong waters	Dellisanti, Walter	10.1016/j.marpolbul.2020.111005	Southern China	South China Sea	N/A	N/A	N/A	N/A	N/A	N/A	Island	Yes	Hong Kong	Close/Territorial Sea (0-12 nautical miles/22.22km/13.81mil)	22.50, 114.35	Developing Economies	No	N/A	Open Water	Coral	Platygyra carnosa
Seasonal drivers of productivity and calcification in the coral Platygyra carnosa in a subtropical reef	Dellisanti, Walter	10.3389/fmars.2023.994591	Southern China	South China Sea	N/A	N/A	N/A	N/A	N/A	N/A	Island	Yes	Hong Kong	Close/Territorial Sea (0-12 nautical miles/22.22km/13.81mil)	22.502, 114.356	Developing Economies	Not Mentioned	N/A	Open water	Coral	Platygyra carnosa
Recruitment of the subtropical coral Alveopora japonica in the temperate waters of Jeju Island, South Korea	Denis, Vianney	10.5343/bms.2014.1032	East China Sea	Warm Temperate Northwest Pacific	N/A	N/A	N/A	N/A	N/A	N/A	Island	Yes	South Korea	Close/Territorial Sea (0-12 nautical miles/22.22km/13.81mil)	33.2-33.6, 126.1-127.0	Developing Economies	Not Mentioned	N/A	Ocean Currents	Coral, Benthic Species	Alveopora japonica
A simple temperature-based model predicts the upper latitudinal limit of the temperate coral Astrangia poculata	Dimond, James	10.1007/s00338-012-0983-z	Gulf of Maine/Bay of Fundy	Cold Temperate Northwest Atlantic	N/A	N/A	N/A	N/A	N/A	N/A	Coastal	Yes	United States of America	Not specified	Not specified	Developed Economies	No	N/A	Bay	Coral	Astrangia poculata
Continent-wide declines in shallow reef life over a decade of ocean warming	Edgar, Graham	10.1038/s41586-023-05833-y			N/A	N/A	N/A	N/A	N/A	N/A	Coastal, Island, Offshore (Shelf Water)	Yes	Australia	Close/Territorial Sea (0-12 nautical miles/22.22km/13.81mil), Middle/Contiguous Zone (12-24 nautical miles/22.22-44.45km/13.81-230.16mil), Far/Exclusive Economic Zone (24-200 nautical miles/44.45-370.4km/27.62-230.16mil)	Entire Australian Continent	Developed Economies	Not Mentioned	N/A	Ocean Currents, Open water, Lagoon, Estuary	Coral, Benthic Species, Macroalgae (May need reference on definition), Fish	Various
Different responses of massive and branching corals to a major heatwave at the largest and richest reef complex in South Atlantic	Ferreira, Lucas Cabral Lage	10.1007/s00227-021-03863-6	Eastern Brazil	Tropical Southwestern Atlantic	N/A	N/A	N/A	N/A	N/A	N/A	Island, Offshore (Shelf Water)	Yes	Brazil	Far/Exclusive Economic Zone (24-200 nautical miles/44.45-370.4km/27.62-230.16mil)	16°40′–19°40′S, 39°10′–37°20′W	Developing Economies	Yes	Abrolhos Marine National Park	Archipelago of Islands	Coral	Mussismilia braziliensis,Millepora alcicornis
In situ assessment of the daily primary production of the temperate symbiotic coral Cladocora caespitosa	Ferrier-Pages, Christine	10.4319/lo.2013.58.4.1409	Western Mediterranean	Mediterranean Sea	N/A	N/A	N/A	N/A	N/A	N/A	Coastal	Yes	Italy	Close/Territorial Sea (0-12 nautical miles/22.22km/13.81mil)	44.08, 9.91	Developed Economies	No	N/A	Open water	Kelp	Stylophora pistillata, Montipora digitata, Pachyseris rugosa, Pacoba divaricata, Montipora monasteriata, Turbinaria mesenterina, Pocillopora damicornis, Cereus pedonculatus, Anthopleura ballii, Anemonia viridis, Cladocora caespitosa
Reduced calcification in Western Australian corals during anomalously high summer water temperatures	Foster, Taryn	10.1016/j.jembe.2014.07.014	Ningaloo	Northwest Australian Shelf	Houtman	West Central Australian Shelf	N/A	N/A	N/A	N/A	Coastal	Yes	Australia	Close/Territorial Sea (0-12 nautical miles/22.22km/13.81mil)	-23.15, 113.79, -28.87, 113.79, -31.8, 115.70	Developed Economies	No	N/A	Open water, Lagoon	Coral	Acropora pulchra, Pocillopora damicornis, Goniastrea aspera
Depth moderates loss of marine foundation species after an extreme marine heatwave: could deep temperate reefs act as a refuge?	Giraldo-Ospina, Ana	10.1098/rspb.2020.0709	Leeuwin	Southwest Australian Shelf	Houtman	West Central Australian Shelf	N/A	N/A	N/A	N/A	Island, Offshore (Shelf Water)	Yes	Australia	Not specified	-28°43′S, 30°29′S, 32°00′S	Developed Economies	Not Mentioned	N/A	Open water, Lagoon	Coral, Kelp, Benthic Species, Macroalgae (May need reference on definition), Turf	N/A
Response diversity in Mediterranean coralligenous assemblages facing climate change: Insights from a multispecific thermotolerance experiment	Gómez-Gras, Daniel	10.1002/ece3.5045	Western Mediterranean	Mediterranean Sea	N/A	N/A	N/A	N/A	N/A	N/A	Island	Yes	Spain	Close/Territorial Sea (0-12 nautical miles/22.22km/13.81mil)	42.049, 3.216	Developed Economies	Yes	Medes Islands MPA	N/A	Benthic Species	Leptopsammia pruvoti, Alcyonium acaule, Petrosia ficiformis, Dysidea avara, Crambe crambe, Axinella polypoides, Axinella damicornis, Agelas oroides, Cystodytes dellechiajei
Unraveling heterogeneity of coral microbiome assemblages in tropical and subtropical corals in the south China sea	Gong, Sanqiang	10.3390/microorganisms8040604	Gulf of Tonkin	South China Sea	Southern China	South China Sea	N/A	N/A	N/A	N/A	Coastal, Island	Yes	China	Close/Territorial Sea (0-12 nautical miles/22.22km/13.81mil)	Sanya Bay: 18.21–18.221, 109.43–109.49; Daya Bay: 22.841–22.78, 114.411–114.65	Developing Economies	Not Mentioned	N/A	Bay	Coral	Acropora sp., G. fascicularis, P. lamellina, P. lutea, F. speciosa and S. glaucum
Physiological factors facilitating the persistence of Pocillopora aliciae and Plesiastrea versipora in temperate reefs of south-eastern Australia under ocean warming	González-Pech, Raúl A.	10.1007/s00338-022-02277-0	Cape Howe	Southeast Australian Shelf	N/A	N/A	N/A	N/A	N/A	N/A	Offshore (Shelf Water)	Yes	Australia	Close/Territorial Sea (0-12 nautical miles/22.22km/13.81mil)	N/A, paper notes corals were collected offshore of Manly Head and Cobblers Beach, Sydney	Developed Economies	No	N/A	"collected offshore of Manly and Cobbler's beach"	Coral	Pocillopora aliciae, Plesiastrea versipora
Physiological performance of the cold-water coral Dendrophyllia cornigera reveals its preference for temperate environments	Gori, Andrea	10.1007/s00338-014-1167-9	Western Mediterranean	Mediterranean Sea	N/A	N/A	N/A	N/A	N/A	N/A	Coastal	Yes	Spain	Close/Territorial Sea (0-12 nautical miles/22.22km/13.81mil)		Developed Economies	No	N/A	Open water	Coral	Dendrophyllia cornigera
Mass coral bleaching of P. versipora in Sydney Harbour driven by the 2015â€“2016 heatwave	Goyen, Samantha	10.1007/s00338-019-01797-6	Cape Howe	Southeast Australian Shelf	N/A	N/A	N/A	N/A	N/A	N/A	Coastal	Yes	Australia	Close/Territorial Sea (0-12 nautical miles/22.22km/13.81mil)	33.48, 151.16, 33.49, 151.15	Developed Economies	Not Mentioned	N/A	Open water, Lagoon	Coral, Symbiodinium	Pleasiastrea versipora, Coscinaraea mcneilli
Response of the temperate scleractinian coral Cladocora caespitosa to high temperature and long-term nutrient enrichment	Hadjioannou, Louis	10.1038/s41598-019-50716-w	Levantine Sea	Mediterranean Sea	N/A	N/A	N/A	N/A	N/A	N/A	Island	Yes	Cyprus	Not specified	34°58.949′N, 34°1.014′E	Developed Economies	No	N/A	Experimental	Coral	Cladocora caespitosa
The northern limit of corals of the genus Acropora in temperate zones is determined by their resilience to cold bleaching	Higuchi, Tomihiko	10.1038/srep18467	Central Kuroshio Current	Warm Temperate Northwest Pacific	N/A	N/A	N/A	N/A	N/A	N/A	Coastal	Yes	Japan	Close/Territorial Sea (0-12 nautical miles/22.22km/13.81mil)	33.68, 135.33	Developed Economies	No	N/A	Experimental	Coral	Acropora pruinisa, Acropora hyacinthus, Acropora solitaryensis
An investigation of the calcification response of the scleractinian coral Astrangia poculata to elevated pCO2 and the effects of nutrients, zooxanthellae and gender	Holcomb, Michael	10.5194/bg-9-29-2012	Gulf of Maine/Bay of Fundy	Cold Temperate Northwest Atlantic	N/A	N/A	N/A	N/A	N/A	N/A	Coastal	Yes	United States of America	Close/Territorial Sea (0-12 nautical miles/22.22km/13.81mil)	41.52, -70.67	Developed Economies	No	N/A	Harbour	Coral	Astrangia poculata
Lower cold tolerance of tropical Porites lutea is possibly detrimental to its migration to relatively high latitude refuges in the South China Sea	Huang, Wen	10.1111/mec.16662	Southern China	South China Sea	N/A	N/A	N/A	N/A	N/A	N/A	Coastal	Yes	China	Close/Territorial Sea (0-12 nautical miles/22.22km/13.81mil)	XS (17°06′ N, 111°30′ E) and DY (22°27′ N, 114°38′ E	Developing Economies	No	N/A	Ocean Currents	Coral	Porites lutea
Stable Symbiodiniaceae composition in three coral species during the 2017 natural bleaching event in subtropical Hong Kong	Ip, Jack Chi-Ho	10.1016/j.marpolbul.2022.114224	Southern China	South China Sea	N/A	N/A	N/A	N/A	N/A	N/A	Coastal	Yes	Hong Kong	Not specified	22°19′27.6″N 114°21′14.0″E	Developing Economies	Not Mentioned	N/A	Coastal	Coral	Montipora peltiformis, Pavona decussata, Platygyra carnosa
Assessment of survival, mortality and recovery of coral reefs of East Kish Island, Persian Gulf	Jami, Mohammad Javad	10.3923/pjbs.2010.993.999	Arabian (Persian) Gulf	Somali/Arabian	N/A	N/A	N/A	N/A	N/A	N/A	Coastal	Yes	Iran	Close/Territorial Sea (0-12 nautical miles/22.22km/13.81mil)	N/A	Developing Economies	No	N/A	Ocean Currents	Coral	Porites spp, Acropora spp.
Response of a temperate coral to temperature stress: A comparison of populations across sites	Johnston, Nicole	10.1016/j.jembe.2022.151863	Carolinian	Warm Temperate Northwest Atlantic	N/A	N/A	N/A	N/A	N/A	N/A	Coastal, Offshore (Shelf Water)	Yes	United States of America	Close/Territorial Sea (0-12 nautical miles/22.22km/13.81mil)	Radio Island Jetty (34.416, 76.416); Liberty Ship (34.4023, 76.4442); Indra Ship (34.3354, 76.58.20); Novelty Ship (34.3939, 76.4825)	Developed Economies	No	N/A	Open water	Coral	Oculina arbuscula
Thermal stress-related spatiotemporal variations in high-latitude coral reef benthic communities	Jones, Nicolas	10.1007/s00338-020-01994-8	Floridian	Tropical Northwestern Atlantic	N/A	N/A	N/A	N/A	N/A	N/A	Coastal	Yes	United States of America	Close/Territorial Sea (0-12 nautical miles/22.22km/13.81mil)	25.39 to 27.10, 119.9 to 120.0	Developed Economies	Not Mentioned	N/A	Ocean Currents, Lagoon, Estuary	Coral, Macroalgae (May need reference on definition), Octocoral, Sponge	Various, Montastraeidae, Merulinidae, Acroporidae, Mussidae, Meandrinidae, Sidesrastreidae, Poritidae, Agariciidae, Astrocieniidae
Unique combinations of coral host and algal symbiont genotypes reflect intraspecific variation in heat stress responses among colonies of the reef-building coral, Montipora digitata	Kavousi, Javid	10.1007/s00227-019-3632-z	East China Sea	Warm Temperate Northwest Pacific	N/A	N/A	N/A	N/A	N/A	N/A	Coastal	Yes	Japan	Close/Territorial Sea (0-12 nautical miles/22.22km/13.81mil)	26.42, 127.52	Developed Economies	No	N/A	Coastal shallow reef	Coral	Montipora digitata
Experimental evidence of the synergistic effects of warming and invasive algae on a temperate reef-builder coral	Kersting, Diego	10.1038/srep18635	Western Mediterranean	Mediterranean Sea	N/A	N/A	N/A	N/A	N/A	N/A	Island	Yes	Spain	Close/Territorial Sea (0-12 nautical miles/22.22km/13.81mil)	42.04, 3.22; 39.89, 0.68	Developed Economies	Yes	Columbretes Islands Marine Protected Area, Medes Island Marine Protected Area	N/A	Coral, Macroalgae (May need reference on definition)	Cladocora caespitosa
Physiological plasticity of corals to temperature stress in marginal coral communities	Keshavmurthy, Shashank	10.1016/j.scitotenv.2020.143628	East China Sea	Warm Temperate Northwest Pacific	N/A	N/A	N/A	N/A	N/A	N/A	Island	Yes	South Korea; Taiwan	Far/Exclusive Economic Zone (24-200 nautical miles/44.45-370.4km/27.62-230.16mil)	33.06–33.34, 126.08–126.58; 23.31,119.33; 23.33,119.38	Developing Economies	No	N/A	Corals collected in situ, used in experimental aquaria	Coral	Alveopora japonica, Oulastrea crispata, Coelastrea aspera
Refugia under threat: Mass bleaching of coral assemblages in high-latitude eastern Australia	Kim, Sun	10.1111/gcb.14772	Tweed-Moreton	East Central Australian Shelf	Manning-Hawkesbury	East Central Australian Shelf	N/A	N/A	N/A	N/A	Coastal, Island	Yes	Australia	Close/Territorial Sea (0-12 nautical miles/22.22km/13.81mil)	-32 to -26, 153 to 154	Developed Economies	Not Mentioned	N/A	Ocean Currents, Open water, Lagoon	Coral	Acanthastrea, Acropora, Cyphastrea, Favia, Goniastrea, Goniopora, Montastrea, Montipora, Plesiatrea, Pocillopora, Porites, Psammocora, Stylophora, Turbinaria
Seasonal stability of coral-Symbiodinium associations in the subtropical coral habitat of St. Lucie Reef, Florida	Klepac, Courtney	10.3354/meps11369	Floridian	Tropical Northwestern Atlantic	N/A	N/A	N/A	N/A	N/A	N/A	Coastal	Yes	United States of America	Not specified	27° 8’ N, 80° 8’ W	Developed Economies	Not Mentioned	N/A	Estuary, Coastal reef influenced by estuary	Coral	Montastraea cavernosa, Pseudodiploria clivosa
Impact of bleaching on the coral Cladocora caespitosa in the eastern Adriatic Sea	Kružić, Peter	10.3354/meps10962	Adriatic Sea	Mediterranean Sea	N/A	N/A	N/A	N/A	N/A	N/A	Coastal, Island	Yes	Croatia	Close/Territorial Sea (0-12 nautical miles/22.22km/13.81mil)	42° 46’ 0’’ N, 17° 22’ 8’’ E; 45° 31’ 50’’ N, 13° 33’ 49’’ E	Developed Economies	No	N/A	Ocean Currents, Channel	Coral	Cladocora caespitosa
Mass mortality events of the coral Balanophyllia europaea (Scleractinia, Dendrophylliidae) in the Mljet National Park (eastern Adriatic Sea) caused by sea temperature anomalies	Kružić, Peter	10.1007/s00338-014-1231-5	Western Mediterranean	Mediterranean Sea	N/A	N/A	N/A	N/A	N/A	N/A	Coastal	Yes	Croatia	Close/Territorial Sea (0-12 nautical miles/22.22km/13.81mil)	N/A	Developed Economies	Yes	Mljet National Park	Open water	Coral	Balanophyllia europaea
Linking population size structure, heat stress and bleaching responses in a subtropical endemic coral	Lachs, Liam	10.1007/s00338-021-02081-2	Tweed-Moreton	East Central Australian Shelf	N/A	N/A	N/A	N/A	N/A	N/A	Coastal, Island	Yes	Australia	Close/Territorial Sea (0-12 nautical miles/22.22km/13.81mil)	N/A	Developed Economies	Yes	Solitary Islands Marine Park	Ocean Currents	Coral	Pocillopora aliciae
Marine heatwave causes unprecedented regional mass bleaching of thermally resistant corals in northwestern Australia	Le Nohaïc, Morane	10.1038/s41598-017-14794-y	Leeuwin	Southwest Australian Shelf	N/A	N/A	N/A	N/A	N/A	N/A	Coastal	Yes	Australia	Close/Territorial Sea (0-12 nautical miles/22.22km/13.81mil)	32°01′00.4″S, 115°31′06.0″E; 34°25′16.57″S, 119°23′35.43″E	Developed Economies	No	N/A	Ocean Currents	Coral	Acropora, Pocillopora, Turbinaria reniformis
The reef coral Siderastrea stellata thriving at its range limit: Population structure in Arraial do Cabo, southeastern Brazil	Lima, Laís	10.5343/bms.2015.1029	Southeastern Brazil	Warm Temperate Southwestern Atlantic	N/A	N/A	N/A	N/A	N/A	N/A	Coastal	Yes	Brazil	Close/Territorial Sea (0-12 nautical miles/22.22km/13.81mil)	-22.97, 137.97	Developing Economies	Yes	Pedra Vermelha	Open water	Coral	Siderastrea stellata
Physiological resilience of a temperate soft coral to ocean warming and acidification	Lopes, Ana	10.1007/s12192-018-0919-9	South European Atlantic Shelf	Lusitanian	N/A	N/A	N/A	N/A	N/A	N/A	Coastal	Yes	Portugal	Close/Territorial Sea (0-12 nautical miles/22.22km/13.81mil)	38.49, 171.11	Developed Economies	No	N/A	Estuary	Octocoral	Veretillum cynomorium
Effects of low pH and high temperature on two Palythoa spp. and predatorâ€“prey interactions in the subtropical eastern Atlantic	López, Cataixa	10.1002/aqc.3487	Azores Canaries Madeira	Lusitanian	N/A	N/A	N/A	N/A	N/A	N/A	Coastal	Yes	Spain	Close/Territorial Sea (0-12 nautical miles/22.22km/13.81mil)	28.29, -16.62	Developed Economies	No	N/A	Intertidal and subtidal	Coral	Palythoa aff. clavata, Palythoa caribaeorum
Distribution of zooxanthellate zoantharians in the Canary Islands: Potential indicators of ocean warming	López, Cataixa	10.1016/j.ecss.2019.106519	Azores Canaries Madeira	Lusitanian	N/A	N/A	N/A	N/A	N/A	N/A	Island	Yes	Spain	Close/Territorial Sea (0-12 nautical miles/22.22km/13.81mil)	29.261, -13.502; 29.032, -13.640; 28.285, -16.591; 27.727, -18.017	Developed Economies	Not Mentioned	N/A	N/A	Coral	Palythoa aff. clavata, P. caribaeorum, P. grandiflora, Zoanthus pulchellus, Isaurus tuberculatus
Heatwaves and a decrease in turbidity drive coral bleaching in Atlantic marginal equatorial reefs	Lucas, Caroline	10.3389/fmars.2023.1061488	Northeastern Brazil	Tropical Southwestern Atlantic	N/A	N/A	N/A	N/A	N/A	N/A	Offshore (Shelf Water)	Yes	Brazil	Close/Territorial Sea (0-12 nautical miles/22.22km/13.81mil)	-3.58, 141.60	Developing Economies	Yes	Pedra da Risca do Meio	Ocean Currents, Open water	Coral	Siderastrea stellata
Genetic Diversity and Structure of Tropical Porites lutea Populations Highlight Their High Adaptive Potential to Environmental Changes in the South China Sea	Luo, Yanqiu	10.3389/fmars.2022.791149	South China Sea Oceanic Islands	South China Sea	N/A	N/A	N/A	N/A	N/A	N/A	Coastal, Island	Yes	China	Not specified	8.8644°N to 22.6117°N	Developing Economies	Not Mentioned	N/A	Not specified	Coral	Porites lutea
Increasing coral calcification in Orbicella faveolata and Pseudodiploria strigosa at Flower Garden Banks, Gulf of Mexico	Manzello, Derek	10.1007/s00338-021-02108-8	Northern Gulf of Mexico	Warm Temperate Northwest Atlantic	N/A	N/A	N/A	N/A	N/A	N/A	Offshore (Shelf Water)	Yes	United States of America	Far/Exclusive Economic Zone (24-200 nautical miles/44.45-370.4km/27.62-230.16mil)	27.90, 86.40	Developed Economies	Not Mentioned	N/A	Open water	Coral	Orbicella faveolata, Pseudodiploria strigosa
Reproduction of the Azooxanthellate Coral Caryophyllia inornata Is Not Affected by Temperature Along an 850 km Gradient on the Western Italian Coast	Marchini, Chiara	10.3389/fmars.2019.00785	Western Mediterranean	Mediterranean Sea	N/A	N/A	N/A	N/A	N/A	N/A	Coastal	Yes	Italy	Close/Territorial Sea (0-12 nautical miles/22.22km/13.81mil)	44.20, 36.46	Developed Economies	Not Mentioned	N/A	Open water	Coral	Caryophyllia inornata
Oceanic patterns of thermal stress and coral community degradation on the island of Mauritius	McClanahan, Tim	10.1007/s00338-020-02015-4	Mascarene Islands	Western Indian Ocean	N/A	N/A	N/A	N/A	N/A	N/A	Island	Yes	Mauritius	Close/Territorial Sea (0-12 nautical miles/22.22km/13.81mil)	-20.3484, 57.5522	Developing Economies	Yes	Blue Bay Marine Park (and other non-reserve regions)	Lagoon	Coral, "Erect algae"	Goniopora, Millepora, Alveopora, Platygyra, Stylophora, Pocillopora, Lobophyllia, Montipora, Acropora, Favia, Seriatopora, Synarea, Cyphastrea, Goniastrea, Leptoria, Favites, Porites branching, Galaxea, Porites massive, Fungia, Astreopora, Pavona
Subtropical thermal variation supports persistence of corals but limits productivity of coral reefs	McIlroy, Shelby	10.1098/rspb.2019.0882	Southern China	South China Sea	N/A	N/A	N/A	N/A	N/A	N/A	Island	Yes	Hong Kong	Close/Territorial Sea (0-12 nautical miles/22.22km/13.81mil)	22.54, 114.44	Developing Economies	No	N/A	Ocean Currents	Coral	Acropora samoensis, Galacea fascicularis, Montipora caliculata, Porites lobata, Oulastrea crispata
Marine heatwaves impair the thermal refugia potential of marginal reefs in the northern South China Sea	Mo, Shaohua	10.1016/j.scitotenv.2022.154100	Gulf of Tonkin	South China Sea	Southern China	South China Sea	N/A	N/A	N/A	N/A	Coastal	Yes	China	Close/Territorial Sea (0-12 nautical miles/22.22km/13.81mil)	n/a	Developing Economies	No	N/A	Ocean Currents	Reefs in general - no particular species	N/A
The potential role of temperate Japanese regions as refugia for the coral Acropora hyacinthus in the face of climate change	Nakabayashi, Aki	10.1038/s41598-018-38333-5	Central Kuroshio Current	Warm Temperate Northwest Pacific	N/A	N/A	N/A	N/A	N/A	N/A	Coastal, Island, Offshore (Shelf Water)	Yes	Japan	Not specified	Not specified	Developed Economies	Not Mentioned	N/A	Ocean Currents	Coral	Acroproa hyacinthus
Thylakoid fatty acid composition and response to short-term cold and heat stress in high-latitude Symbiodiniaceae	Oakley, Clinton	10.1007/s00338-022-02221-2	Lord Howe and Norfolk Islands	Lord Howe and Norfolk Islands	N/A	N/A	N/A	N/A	N/A	N/A	Coastal	Yes	Australia	Far/Exclusive Economic Zone (24-200 nautical miles/44.45-370.4km/27.62-230.16mil)	S31°31′24.9′′, E159°03′26.1 & S31°32′10.9′′, E159°03′08.3′′	Developed Economies	Yes	Lord Howe Island marine park	Ocean Currents	Coral	Pocillopora damicornis and Porites heronensis
Photoacclimatory and photoprotective responses to cold versus heat stress in high latitude reef corals	Pontasch, Stefanie	10.1111/jpy.12492	Lord Howe and Norfolk Islands	Lord Howe and Norfolk Islands	N/A	N/A	N/A	N/A	N/A	N/A	Island	Yes	Australia	Far/Exclusive Economic Zone (24-200 nautical miles/44.45-370.4km/27.62-230.16mil)	-31.31, 159.03	Developed Economies	No	N/A	Lagoon	Coral	Porites heronensis, Pocillapora darmicornis, Stylophora sp.
The third global coral bleaching event on the marginal coral reefs of the southwestern indian ocean and factors that contribute to their resistance and resilience	Porter, Sean	10.3390/d13100464	Delagoa	Western Indian Ocean	N/A	N/A	N/A	N/A	N/A	N/A	Coastal	Yes	South Africa	Close/Territorial Sea (0-12 nautical miles/22.22km/13.81mil)	Not Specified	Developing Economies	No	N/A	Ocean Currents	Coral	Montipora, Paramontastraea, Goniastrae, Echinophyllia, Favia, Turbinaria, Pocillopora, Porites, Coscinaraea, Hydnophora, Platygyra, Acropora, Favites, Echinopora, Alveopora, Symphyllia, Goniopora, Oulophyllia, Astreopora, Galaxea, Acanthastrea, Gardineroseris, Gyrosmilia, Seriatopora, Pavona, Blastomussa, Fungia, Oxypora, Pachyseris
Heat challenge elicits stronger physiological and gene expression responses than starvation in symbiotic Oculina arbuscula	Rivera, Hanny	10.1093/jhered/esac068	Carolinian	Warm Temperate Northwest Atlantic	N/A	N/A	N/A	N/A	N/A	N/A	Coastal	Yes	United States of America	Close/Territorial Sea (0-12 nautical miles/22.22km/13.81mil)	34.42, 76.41	Developed Economies	No	N/A	Estuary	Coral	Oculina arbuscula
Mechanisms and seasonal drivers of calcification in the temperate coral turbinaria reniformis at its latitudinal limits	Ross, Claire	10.1098/rspb.2018.0215	Leeuwin	Southwest Australian Shelf	N/A	N/A	N/A	N/A	N/A	N/A	Coastal	Yes	Australia	Close/Territorial Sea (0-12 nautical miles/22.22km/13.81mil)	-34.27, 119.20	Developed Economies	Not Mentioned	N/A	Ocean Currents, Open water	Coral	Turbinaria reniformis
Perennial growth of hermatypic corals at Rottnest Island, Western Australia (32Â°S)	Ross, Claire	10.7717/peerj.781	Leeuwin	Southwest Australian Shelf	N/A	N/A	N/A	N/A	N/A	N/A	Island	Yes	Australia	Close/Territorial Sea (0-12 nautical miles/22.22km/13.81mil)	-32.02, 115.52	Developed Economies	Not Mentioned	N/A	Lagoon	Coral	Acropora yongei, Pocillopora damicronis
Coral communities on marginal high-latitude reefs in west australian marine parks	Ross, Claire	10.3390/d13110554	Leeuwin	Southwest Australian Shelf	Houtman	West Central Australian Shelf	N/A	N/A	N/A	N/A	Coastal, Island	Yes	Australia	Close/Territorial Sea (0-12 nautical miles/22.22km/13.81mil)	-30.30, 115.00, -31.90, 115.75, -32.00, 115.50, -32.30, 115.70, -34.50, 115.16	Developed Economies	Yes	Jurien Bay Marine Park, Marmion Marine Park, Rottnest Island Marine Reserve, Shoalwater Islands Marine Park, Ngari Capes Marine Park	Open water, Estuary	Coral	Montipora, Favites, Turbinaria, Dipsastraea, Pocillopora, Paragoniastrea, Other hard coral, Unidentified hard coral
What's the key for success? Translocation, growth and thermal stress mitigation in the Mediterranean coral Cladocora caespitosa (Linnaeus, 1767)	Roveta, Camilla	10.3389/fmars.2023.1199048	Western Mediterranean	Mediterranean Sea	N/A	N/A	N/A	N/A	N/A	N/A	Coastal	Yes	Italy	Close/Territorial Sea (0-12 nautical miles/22.22km/13.81mil)	40.80, 14.16	Developed Economies	No	N/A	Docks	Coral	Cladocora caespitosa
Variation in calcification rate of Acropora downingi relative to seasonal changes in environmental conditions in the northeastern Persian Gulf	Samiei, Jahangir Vajed	10.1007/s00338-016-1464-6	Arabian (Persian) Gulf	Somali/Arabian	N/A	N/A	N/A	N/A	N/A	N/A	Island	Yes	Iran	Close/Territorial Sea (0-12 nautical miles/22.22km/13.81mil)	26.65875, 55.91652	Developing Economies	Not Mentioned	N/A	Open water	Coral	Acropora downingi
The Effect of Elevated CO2 and Increased Temperature on in Vitro Fertilization Success and Initial Embryonic Development of Single Male:Female Crosses of Broad-Cast Spawning Corals at Mid- and High-Latitude Locations	Schutter, Miriam	10.3390/jmse3020216	South Kuroshio	South Kuroshio	Central Kuroshio Current	Warm Temperate Northwest Pacific	N/A	N/A	N/A	N/A	Coastal, Island	Yes	Japan; Taiwan	Close/Territorial Sea (0-12 nautical miles/22.22km/13.81mil)	22.67, 121.50, 32.78, 132.73	Developed Economies, Developing Economies	Yes	Green Island Marine Research Station, Lyudao (Green Island), Taiwan; Biological Institute on Kuroshio, Otuki, Kochi, Japan	Ocean Currents	Coral	Acropora hyacinthus, Favites abdita, Platygyra contorta
Large fluctuations but constant mean temperatures allow corals to persist in intertidal rock pools on the east coast of South Africa	Smit, Kaylee	10.1186/s10152-017-0482-2	Natal	Agulhas	N/A	N/A	N/A	N/A	N/A	N/A	Coastal	Yes	South Africa	Close/Territorial Sea (0-12 nautical miles/22.22km/13.81mil)	-27.3279, 32.40494; -29.947, 30.997; -29.998, 30.948; -31.00005, 30.16054	Developing Economies	Not Mentioned	N/A	Wave-cut rocky platform; exposed rocky headlands	Coral	Pocillopora verrucosa, Pocillopora damicornis, Stylophora pistillata, Acropora, Anomastrea irregularis, Pavona venosa, Acanthastrea echinata, Blastomussa merleti, Hydnophora exesa, Favia malthaii/pallida, Favia speciosa, Favites pentagona, Goniastrea, Porites
Bleaching Susceptibility and Resistance of Octocorals and Anemones at the Worldâ€™s Southern-Most Coral Reef	Steinberg, Rosemary	10.3389/fphys.2022.804193	Lord Howe and Norfolk Islands	Lord Howe and Norfolk Islands	N/A	N/A	N/A	N/A	N/A	N/A	Island	Yes	Australia	Far/Exclusive Economic Zone (24-200 nautical miles/44.45-370.4km/27.62-230.16mil)	-31.52 to -31.54, 159.05 to 159.07	Developed Economies	Yes	Lord Howe Island marine park	Lagoon	Coral	Cladiella, Xenia cf crassa
Resistance to temperature stress and Drupella corallivory may promote the dominance of Platygyra acuta in the marginal coral communities in Hong Kong	Tsang, Ryan Ho Leung	10.1016/j.marenvres.2018.11.009	Southern China	South China Sea	N/A	N/A	N/A	N/A	N/A	N/A	Island	Yes	Hong Kong	Close/Territorial Sea (0-12 nautical miles/22.22km/13.81mil)	Snails collected from 22.52, 114.31; P. acuta collected from 22.50, 114.35	Developing Economies	No	N/A		Coral, Corallivorous snails (Drupella sp.) as experimental treatment	Platygyra acuta
Expansion of corals on temperate reefs: direct and indirect effects of marine heatwaves	Tuckett, Chenae	10.1007/s00338-017-1586-5	Houtman	West Central Australian Shelf	N/A	N/A	N/A	N/A	N/A	N/A	Coastal	Yes	Australia	Close/Territorial Sea (0-12 nautical miles/22.22km/13.81mil)	-29.27, 114.92, -30.07, 114.97, -30.3, 115.03, -30.50, 115.07	Developed Economies	Not Mentioned	N/A	Open water	Coral, Macroalgae (May need reference on definition), Seaweed	Plesiastrea versipora, Montipora spp., Pocillopora damicornis, Alveopora fenestrata, Turbinaria mesenterina, Coelastrea aspera, Turbinaria reniformis, Australophyllia wilsoni, Favites abdita, Acropora millepora, Pocillopora verrucosa, Paragoniastrea australensis
Lethal and sublethal effects of thermal stress on octocorals early life-history stages	Viladrich, Núria	10.1111/gcb.16433	Western Mediterranean	Mediterranean Sea	N/A	N/A	N/A	N/A	N/A	N/A	Coastal	Yes	Spain	Close/Territorial Sea (0-12 nautical miles/22.22km/13.81mil)	42°19′37″N; 003°18′39″E	Developed Economies	No	N/A	N/A Experimental	Coral	Eunicella singularis, Corallium rubrum
The influence of irradiance on tolerance to high and low temperature stress exhibited by Symbiodinium in the coral, Pocillopora damicornis, from the high-latitude reef of Lord Howe Island	Wicks, Laura	10.4319/lo.2010.55.6.2476	Lord Howe and Norfolk Islands	Lord Howe and Norfolk Islands	N/A	N/A	N/A	N/A	N/A	N/A	Island	Yes	Australia	Far/Exclusive Economic Zone (24-200 nautical miles/44.45-370.4km/27.62-230.16mil)	-31.339, 159.059	Developed Economies	No	N/A	Lagoon	Coral, Symbodinium	Pocillopora damicornis
Latitudinal variation in thermal tolerance thresholds of early life stages of corals	Woolsey, Erika	10.1007/s00338-014-1253-z	Torres Strait Northern Great Barrier Reef	Northeast Australian Shelf	Lord Howe and Norfolk Islands	Lord Howe and Norfolk Islands	Central and Southern Great Barrier Reef	Northeast Australian Shelf	N/A	N/A	Island	Yes	Australia	Far/Exclusive Economic Zone (24-200 nautical miles/44.45-370.4km/27.62-230.16mil)	-23.507, 152.091; -31.54, 159.0793; -14.667, 145.462	Developed Economies	No	N/A	Lagoon, Flow-through filtered seawater (FSW) in shaded outdoor aquaria	Coral	Acropora millepora, Acropora spathulata, Goniastrea favulus, Goniastrea australensis, Cyphastrea microphthalma
Characterizing environmental stress responses of aposymbiotic Astrangia poculata to divergent thermal challenges	Wuitchik, Daniel	10.1111/mec.16108	Gulf of Maine/Bay of Fundy	Cold Temperate Northwest Atlantic	N/A	N/A	N/A	N/A	N/A	N/A	Coastal	Yes	United States of America	Close/Territorial Sea (0-12 nautical miles/22.22km/13.81mil)	41.52, -70.67	Developed Economies	No	N/A	Great Harbour	Coral	Astrangia poculata
The 2014 summer coral bleaching event in subtropical Hong Kong	Xie, James	10.1016/j.marpolbul.2017.03.061	Southern China	South China Sea	N/A	N/A	N/A	N/A	N/A	N/A	Coastal	Yes	Hong Kong	Close/Territorial Sea (0-12 nautical miles/22.22km/13.81mil)	22.30, 114.10	Developing Economies	No	N/A	Open water	Coral	Acropora, Cyphastrea, Dipsastraea, Echinophyllia, Favites, Goniastrea, Goniopora, Hydnophora, Leptastrea, Lithophyllon, Monitopora, Oulastrea, Pavona, Platygyra, Plesiastrea, Porites, Psammocora, Turbinaria,
Rapid poleward range expansion of tropical reef corals in response to rising sea surface temperatures	Yamano, Hiroya	10.1029/2010GL046474	East China Sea	Warm Temperate Northwest Pacific	Central Kuroshio Current	Warm Temperate Northwest Pacific	N/A	N/A	N/A	N/A	Coastal, Island, Offshore (Shelf Water)	Yes	Japan	Not specified	Not specified	Developed Economies	Not Mentioned	N/A		Coral	Acropora hyacinthus, Acropora muricata, Acropora solitaryensis, Pavona decussata, Acropora tumida, Caulaustrea tumida, Favia speciosa, Hydnophora exesa, Lithophyllon undulatum
Rapid decline of a relatively high latitude coral assemblage at Weizhou Island, northern South China Sea	Yu, Wanjun	10.1007/s10531-019-01858-w	Gulf of Tonkin	South China Sea	N/A	N/A	N/A	N/A	N/A	N/A	Island	Yes	China	Far/Exclusive Economic Zone (24-200 nautical miles/44.45-370.4km/27.62-230.16mil)	21.00-21.17, 109.00-109.25	Developing Economies	Not Mentioned	N/A	Lagoon	Coral	Poritidae, Acroporidae, Faviidae, Agariciidae, Dendrophylliidae, Oculinidae, Pectiniidae, Fungia, Mussidae, Siderastreidae

## Sheet: Research Data
Title of Article	First Author	DOI (10.XXXX/xxxxxx)	Temperature data categorisation	If in-situ, from what depth was the data taken? N/A if satellite-derived or did not specify in paper. (Unit in metres, e.g. 10)	If in-situ, which data source is it from? (E.g. IMOS, etc.)? N/A if not specified in paper.	Logging Equipment	Is there an outcome/prediction provided in the study?	If an outcome is provided, please provide a short description of the outcome	If a prediction is provided, please provide a short description of the prediction	Category of results	Is the studied site classified as phase shifted/tropicalised/refugia/degraded, etc.?	Is there a causality in the study?	What are other environmental variables recorded? (e.g. Chlorophyll a concentration, etc.)	Main Finding of this publication	Are the temperature raw data available?
Simplification, not "tropicalization", of temperate marine ecosystems under ocean warming and acidification	Agostini, Sylvain	10.1111/gcb.15749	Satellite-derived Data	N/A	N/A	N/A	Outcome	Study of transition from kelp to coral to tur dominate system under normal condition, ocean warming condition and ocean warming coupled with acidification condition.	N/A	Benthic and temperature interaction	Tropicalisation	Yes	N/A	This study results show that the ocean acidification can prevent the tropicalisation trajectory of coastal marine ecosystems, halting the poleward redistribution of warm-water corals. Declining kelp forests will be replaced by turf algae under an ocean acidification and warming scenario. Warm-temperate regions are likely to experience major losses in ecosystem services caused by simplification of…	Yes
Heterotrophy mitigates the response of the temperate coral Oculina arbuscula to temperature stress	Aichelman, Hannah	10.1002/ece3.2399	In-situ Collected/In-situ Derived Data	3	HOBO Water Temperature Pro V2 Logger	Temperature Logger	Outcome	Effect of feeding on dry weight, effect of feeding on symbiont density	N/A	Adaptation to marginal reefs	NA	Yes	Nitrate, pH value, salinity	This study revealed that the temperate coral O. arbuscula can utilise heterotropic carbon to minimise growth reduction and loss of symbionts associated with exposure to moderate thermal stress. O. arbuscula when fed, exhibited greater net calcificatio nunder moderate thermal stress than when unfed. It suggested that the negative effects of moderate thermal stress may be mediated through heterotro…	No
Adaptive signatures in thermal performance of the temperate coral Astrangia poculata	Aichelman, Hannah	10.1242/jeb.189225	In-situ Collected/In-situ Derived Data	20M	Hobo Pendant® Temperature Data Loggers (Onset Computer Corporation, Bourne, MA, USA)	Temperature Logger	Outcome	this study provides the first evidence of adaptation to local thermal environments in the temperate coral A. poculata. Although the specific physiological mechanisms that might be under selection along the species' range remain elusive, adaptation of the RI population to the colder thermal environment of the north via mitochondrial proliferation/enlargement could explain the metabolic differences…	N/A	Adaptation to marginal reefs	NA	Yes	Respirometry	Thermal performance curves (TPCs) of respiration revealed a pattern of countergradient variation with RI corals exhibiting higher respiration rates overall, and specifically at 6, 15, 18, 22 and 26°C. Additionally, thermal optimum (Topt) analyses show a 3.8°C (brown) and 6.9°C (white) higher Topt in the VA population, corresponding to the warmer in situ thermal environment in VA	No
Reproductive output of a non-zooxanthellate temperate coral is unaffected by temperature along an extended latitudinal gradient	Airi, Valentina	10.1371/journal.pone.0171051	In-situ Collected/In-situ Derived Data	15-17M	digital thermometers (I-Button DS1921H, Maxim Integrated Products, Dallas Semiconductors, USA	Digital Thermometer	Prediction	N/A	Testing other environmental parameters not considered in this study, such as nutrients, zooplankton availability and turbidity, is crucial in order to verify the hypothesis that different responses between non-zooxanthellate (L. pruvoti) and zooxanthellate (B. europaea) species might depend on their different trophic systems. Further investigations are needed to better understand the environmenta…	Physiological study	NA	Yes	Reproductive parameters, Solar Radiation	L. pruvoti seems to be quite tolerant to the natural temperature range experienced in the field, since its organismal performance, such as population abundance, skeletal architecture and density, calcification rate [21, 23, 26], population dynamics [25], and reproductive output (present study), does not vary with temperature along the latitudinal gradient examined.	Yes
Low coral mortality during the most intense bleaching event ever recorded in subtropical Southwestern Atlantic reefs	Banha, Thomás	10.1007/s00338-019-01856-y	Satellite-derived Data, In-situ Collected/In-situ Derived Data	3,6,9,12	Tusa Zen IQ900 Dive Compute	Dive Computer	Outcome	approx. 80% - 20% of the population of M. hispida underwent bleaching in coastal and insular sites, respectively. However, mortality (2%) was far lower than for episodes of similar magnitude in other regions, particularly in the Indo-Pacific	N/A	Assessment of refugia	NA	Yes	Proportion of bleached individuals, health condition/severity of bleaching	Subtropical Southwestern Atlantic marginal coral communities displayed low mortality and remarkable tolerance when exposed to the most intense bleaching episode ever recorded for the region, reinforcing its potential as a refugium.	No
Temperature-driven secondary competence windows may increase the dispersal potential of invasive sun corals	Barbosa, Andreia	10.1007/s00227-019-3580-7	Other	N/A	N/A	N/A	Outcome	Temperature significantly influences the survival and settlement of coral larvae, with both cold and warm extremes leading to higher mortality and delayed settlement compared to current conditions.	N/A	Physiological study	N/A	Yes	light	Temperature significantly influences the survival and settlement of coral larvae, with both cold and warm extremes leading to higher mortality and delayed settlement compared to current conditions.Subtropical/warm temperate climate regimes are more favorable for the population dynamics of sun corals, especially in the southernmost limits of their invasive range in the SW Atlantic.Warmer temperatu…	No
Characteristics of The Bleached Microbiome of The Generalist Coral Pocillopora damicornis from Two Distinct Reef Habitats	Bergman, Jessica	10.1093/iob/obad012	In-situ Collected/In-situ Derived Data	2	Author collected data	Not mentioned	Outcome	The stability of coral microbiome was consistent in the two study sites.	N/A	Physiological study	Phase shift	No	N/A	The study of the two sites indicated that there is consistency in the bleaching responses of bacterial communities between tropical and subtropical Pocilloporoid corals.	Yes
Coscinaraea marshae corals that have survived prolonged bleaching exhibit signs of increased heterotrophic feeding	Bessell-Browne, Pia	10.1007/s00338-014-1156-z	Satellite-derived Data	N/A	N/A	N/A	Outcome	Bleaching recovery of C. marshae and density of symbiodinium cells.	N/A	Recovery of population	N/A	Yes	N/A	Despite being exposed to severe bleaching, half of the C. marshae colonies in Rottnest Island showed signs of recovery, and even begin to return to unbleached state. This can be attributed to the corals' ability to extensively utilise heterotrophic feeding.	No
Variable responses of benthic communities to anomalously warm sea temperatures on a high-latitude coral reef	Bridge, Tom	10.1371/journal.pone.0113079	In-situ Collected/Derived	15-18	AUV	AUV Sirius	Outcome	Bleaching was observed in 10.5% of corals in 2011, and was most severe in Montipora, with bleached colonies regularly observed adjacent to unbleached Acropora in April 2011. Hard corals declined in abundance from 73% to 59% of total benthic cover across all plots from 2010 to 2013, while macroalgae increased from 11% to 24%.	N/A	Population change	N/A	No	N/A	The high summer sea temperatures at the HAI led to significant shifts in the composition of benthic communities over the four-year study period. Two years after the 2011 heatwave, no plots showed trajectories indicative of recovery to previous composition, with plating corals and subtropical macroalgae appearing particularly susceptible to thermal stress. Tropical macroalgal species seemed to inc…	No
Temperature and symbiosis affect lesion recovery in experimentally wounded, facultatively symbiotic temperate corals	Burmester, Elizabeth	10.3354/meps12114	Other	N/A	N/A	N/A	Outcome	The study's secondary outcomes underscore the significant impact of temperature on wound recovery in Astrangia poculata corals, with warmer temperatures promoting enhanced healing. Additionally, temperature played a pivotal role in influencing photosynthetic efficiency, particularly in symbiotic corals, highlighting the importance of temperature in shaping the physiological responses of these cor…	N/A	Adaptation to marginal reefs	N/A	No	Light	The main finding of this study is that symbiotic corals, particularly in a temperate coral species (Astrangia poculata), exhibited a significant advantage over aposymbiotic corals in terms of single-polyp wound healing. Symbiotic corals were more likely to initiate the healing process, develop new tissue, and successfully complete healing. Additionally, temperature had a direct effect on tissue l…	Yes
Suppressed coral settlement following mass bleaching in the southern Persian/Arabian Gulf	Burt, John	10.1080/14634988.2019.1676024	Other	N/A	N/A	N/A	Outcome	Coral settlement rates over 2 years in high-latitude reefs.	N/A	Adaptation to marginal reefs	N/A	Yes	N/A	The researchers of this study found that the settlement tiles that were planted along the Arabia/Persian Gulf showed overall low rates of coral settlement. With the first year of settlement average being higher than the second year by 2 times. This is a result of the consecutive bleaching events in 2010 and 2011 (Not specified in this paper as to what metrics used).	No
Season structures prokaryotic partners but not algal symbionts in subtropical hard corals	Cai, Lin	10.1007/s00253-018-8909-5	Other	N/A	N/A	N/A	Prediction	N/A	No seasonal community changes of algal symbionts, seasonal community changes of prokaryotic partners, seasonal community changes of functional prokaryotic partners, seasonal community changes of prokaryotic partners explained by environmental changes.	Seasonal changes	N/A	Yes	N/A	This study found that the algal symbionts were stable between the two time points of winter and summer, while the prokaryotic partners changed significantly. Dissolved oxygen and pH served as the main environmental factors influencing the communities of prokaryotic partners at the winter time point, while temperature, turbidity and salinity played a dominant role in shaping the communities of pro…	No
Transient amplification enhances the persistence of tropicalising coral assemblages in marginal high-latitude environments	Cant, James	10.1111/ecog.06156	In-situ Collected/In-situ Derived Data	N/A	Researchers	Not mentioned	Outcome, Prediction	The transient dynamics of coral species coordinate their establishments at higher latitude in response to seasonal variation.	Short term demographic characteristics are used to identify the success or failure of marginal population in the poleward expansion of hard corals.	Adaptation to marginal reefs	Tropicalisation	Yes	NA	The study proposes that the understanding of transient dynamics of coral populations define their responses to disturbance and their dynamics within variable environments. This transient demographic theory facilitates the fore cast and understanding of invasive potential of coral populations outside their core range. Using Acropora Spp. as the study subject, the authors displayed that transient d…	Yes
The Yellow Coral Dendrophyllia cornigera in a Warming Ocean	Castellan, Giorgio	10.3389/fmars.2019.00692	In-situ Collected/In-situ Derived Data	N/A	ROV recorded	ROV	Outcome, Prediction	D. cornigera distribution in the Mediterranean Sea.	At the current projection of global warming, the distribution of cold water corals at the Mediterranean Sea is expected to see a change in composition of coral distributions.	Population change	Phase shift	Yes	N/A	This study presents a study of D. cornigera's thermal tolerance compred to other CWCs species. The study found that a higher temperature tolerance allows D. cornigera to settle at shallower depths, where the temperatures are too warm for more sensitive temperate coral species.	Yes
Dispersal, genetic variation, and symbiont interaction network of heat-tolerant endosymbiont Durusdinium trenchii: Insights into the adaptive potential of coral to climate change	Chen, Biao	10.1016/j.scitotenv.2020.138026	Satellite-derived Data	N/A	N/A	N/A	Outcome	Biogeographic distribution of D. trenchii, Genetic diversity of D. trenchii, Genetic structure of D. trenchii, Symbiodiniaceae co-occurrence and mutual exclusion relationships in G. gascicularis from the SCS.	N/A	Population change	N/A	Yes	N/A	This study focuses on the biogeographic distribution of D. trenchii across different latitudes. It concludes that the heat-tolerant characteristics of D. trenchii suggests its long lifespan and diversity across the latitudes. This suggests that D. trenchii with high genetic diversity can assist coral in adapting to climate change in the future	Yes
High tolerance to temperature and salinity change should enable scleractinian coral Platygyra acuta from marginal environments to persist under future climate change	Chui, Apple Pui Yi	10.1371/journal.pone.0179423	In-situ Collected/In-situ Derived Data	Water bath approx 1-2m	Temperature Pendant data loggers (Onset)	Temperature Logger	Prediction	N/A	the results of this study suggest that the combination of predicted elevated temperature and the potential episodes of prolonged lowered salinity over the next century, may not pose major problems for the recruitment success of P. acuta.	Physiological study	Refugia	Yes	Salinity	The results indicate that elevated temperatures (+3°C and +5°C above ambient) did not have any significant effects on larval settlement success and post-settlement survival for up to 56 days of prolonged exposure.	No
Lowered temperature and reduced salinity retarded development of early life history stages of Acropora valida from the marginal environment	Chui, Apple Pui Yi	10.1016/j.rsma.2016.04.004	In-situ Collected/In-situ Derived Data	1	HOBO Temperature Pendant data loggers	Temperature Logger	Outcome	This study provided additional evidence to the indication of how higher latitudes coral early development has a higher thermal threshold.	N/A	Adaptation to marginal reefs	N/A	Yes	Salinity	This study investigated the effect of temperature changes and salinity changes as single stressors, as well as both to understand the interactive effects between the two have on A. valida embryos. The study suggested that an increase of 3 degrees Celcius has minor effect on the response of the embryo. The result indicates that higher-latitude coral embryos exhibit a higher thermal threshold and t…	No
Effects of heat and hyposalinity on the gene expression in Acropora pruinosa larvae	Chui, Apple Pui Yi	10.3389/fmars.2023.1096407	Other	N/A	N/A	N/A	Outcome	The results showed that all competent A. pruinosa larvae survived well after 72-h of exposure to the different salinity and temperature treatments. However, the subsequent settlement success was significantly affected, posing a major problem to the recruitment success of this coral species. This has a significant implication suggesting how environmental stressors could jeopardize the persistence …	N/A	Physiological study	N/A	No	salinity	Settlement success of A. pruinosa is affected by temperature and salinity	No
Elevated temperature enhances normal early embryonic development in the coral Platygyra acuta under low salinity conditions	Chui, Apple Pui Yi	10.1007/s00338-014-1247-x	Other	N/A	Experimental temperature control	Experimental Temperature Control	Outcome	Fertilisation and embryonic development of P. acuta under the interaction of temperature and salinity are accessed in this study.	N/A	Physiological study	Tropicalisation	Yes	Salinity,	The P. acuta, one of the most common coral species in Hong Kong, is found in this study to be the most tolerant coral species to reduced salinity of up to 26 psu. Additionally, the study reveals that elevated temperature has an antagonistic effect in enhancing normal development of coral embryos under lowered salinity of 26 psu.	Yes
Regional and local environmental conditions do not shape the response to warming of a marine habitat-forming species	Crisci, Caroline	10.1038/s41598-017-05220-4	In-situ Collected/In-situ Derived Data	20, 40	TMEDNet (http://www.t-mednet.org)	T-MEDNet	Outcome	Different populations of P. clavata from different areas and depths; these were differentially impacted by recent mortality events, and the authors identified 25 °C as a critical thermal threshold. A weak relation between the observed differential phenotypic responses and the local temperature regimes experienced by each population was demonstrated. A significant correlation was observed between …	N/A	Physiological study	N/A	Yes	level of tissue necrosis	Local adaptation may be hindered by genetic drift, which seemed to be the main driver of the differential response, and 25C was found to be the critical thermal threshold for P. clavata in the mediterranean	Yes
Successive marine heatwaves cause disproportionate coral bleaching during a fast phase transition from El Nino to La Nina	Dalton, Steven	10.1016/j.scitotenv.2020.136951	Satellite-derived Data, In-situ Collected/In-situ Derived Data	N/A	Data logger, model not specified	Temperature Logger	Outcome	Bleaching of subtropical and temperate corals in high-latitude are pronounced after the abnormal SST brought by the rapid change from El-Nino to La-Nina in 2010/2011. However, the recovery of the coral communities was relatively fast and coral cover returned to pre=bleaching levels within three years.	N/A	Recovery of population	N/A	Yes	N/A	Following the coral bleaching in 2010 and 2011, The LHI coral communities in the shallows are severely impacted, resulting in initial loss of coral cover of bleaching sensitive taxa. However, the recovery speed was rapid, and coral cover returned to pre-bleaching levels within three years following the second bleaching event. Despite the high recovery rate and its implication of resilience of the…	No
Monitoring coral health to determine coral bleaching response at high latitude eastern Australian Reefs: An applied model for a changing climate	Dalton, Steven	10.3390/d3040592	Satellite-derived Data, In-situ Collected/In-situ Derived Data	10	Hastings Tidbit Stowaway temperature loggers	Temperature Logger	Prediction	N/A	High latitude bleaching model shows some scleractinian corals maybe more susceptible to thermal stress than others.	Adaptation to marginal reefs	N/A	Yes	N/A	Based on the model of this study, the authors suggested that seawater temperatures that exceeds 26.5 degC and 26.8 degC at LHIMP and SIMP respectively for a period greater than four weeks, will result in extensive coral bleaching.	No
Calcification and organic productivity at the world's southernmost coral reef	Davis, Kay	10.1016/j.marchem.2020.103870	In-situ Collected/In-situ Derived Data	Not specified	CTD Divers (Van Essen)	Dive Computer	Outcome	Gnet (calcification) remained positive and relatively high compared with other Australian reefs, regardless of the bleaching event.	N/A	Calcification of marginal reefs	N/A	No	Calcification, currents, bathymetric model	High-latitude coral reefs are hotspots of ocean change and vulnerable to bleaching. Coral ecosystem calcification in winter was lower than most studied ecosystems. The reef was net heterotrophic in the winter and net respiratory in the summer. Detailed bathymetric observations reduce uncertainties in metabolic calculations. Summer calcification was not driven by temperature or aragonite saturatio…	No
Symbiodinium spp. associated with high-latitude scleractinian corals from Jeju Island, South Korea	De Palmas, Stephane	10.1007/s00338-015-1286-y	Other	N/A	N/A	N/A	Prediction	N/A	Our study brings important insight into our knowledge of high-latitude coral communities and constitutes an important baseline upon which we can assess future changes in the region such as possible range expansions and ecosystem shifts due to global warming.	Assessment of refugia	N/A	Yes	N/A	In this study, we analyzed the Symbiodinium diversity associated with five scleractinian species collected at eight sites around Jeju Island (South Korea, 33.4°N) between 5 and 15 m depth. Denaturing gradient gel electrophoresis of amplified internal transcribed spacer region 2 distinguished five Symbiodinium types.	No
Reef on the edge: resilience failure of marginal patch coral reefs in Eastern Arabian Sea under recurrent coral bleaching, coral diseases, and local stressors	De, Kalyan	10.1007/s11356-022-22651-3	Satellite-derived Data	N/A	N/A	N/A	Outcome	Deterioration of the marginal patch reefs on the Eastern Arabian Sea under multiple stressors ranging from global climatic events to localised anthropogenic stresses.	N/A	Assessment of refugia	Phase shift, Degraded	Yes	N/A	The consecutive years of bleaching had caused significant mortality and coral cover loss to the EAS patch reef. local anthropogenic stressors including nutrient input, sedimentation, removal of herbivore fishes and physical coral damage by unregulated tourism also accelerated the coral mortality. This also led to a regime shift to algal-dominant system on the reef.	Yes
Uncovering the Effects of Symbiosis and Temperature on Coral Calcification	Dellaert, Zoe	10.1086/716711	Other	N/A	Measured in the flow through-sea water system the corals were placed in	Experimental Temperature Control	Outcome	Temperature significantly affected calcification rates in Astrangia poculata	N/A	Calcification of marginal reefs	N/A	No	light	Temperature significantly affected calcification rates in Astrangia poculata. Aposymbiotic colonies had differences in calcium carbonate density and surface roughness compared to symbiotic colonies.The study introduced a novel approach for analyzing coral skeletal microstructure in response to environmental factors, providing insights into the interaction between symbiosis and temperature on cora…	No
Metabolic performance and thermal and salinity tolerance of the coral Platygyra carnosa in Hong Kong waters	Dellisanti, Walter	10.1016/j.marpolbul.2020.111005	In-situ Collected/In-situ Derived Data, Other	2-4	YSI multiparameter sonde (YSI Exo2 Water Sonde), used for in-situ temps at collection and in aquaria	Temperature Logger	Outcome	Health indicators suggest that P. carnosa can survive to increasing temperature (25–32 °C), however energetics of P. carnosa becomes seriously impacted at temperatures >30 °C. However, P. carnosa was well adapted to hyposaline waters (31–21 psu) but with reduced biocalcification	N/A	Physiological study	N/A	Yes	temperature, salinity, pH, dissolved oxygen, turbidity	In outcomes, differing effects of heightened temp and lower salinity (associated with rainfall)	No
Seasonal drivers of productivity and calcification in the coral Platygyra carnosa in a subtropical reef	Dellisanti, Walter	10.3389/fmars.2023.994591	In-situ Collected/In-situ Derived Data	2-4	YSI EXO2 Water Quality Sonde	Temperature Logger	Outcome	Resilience of P. carnosa physiology in response to seasonal changes in South China Sea.	N/A	Seasonal changes	N/A	Yes	Salinity, pH, dissolved oxygen , chlorophyll-a, turbidity	Temperature is a main factor affecting the physiology of subtropical P. carnosa. Metabolic changes that occur in stress-tolerant corals in response to seasonal changes in environmental conditions in a subtropical habitat. Energetic productivity and biocalcification were reduced at elevated temperaures, while P. carnosa demonstrated the capability to modulate its metabolism under variable salinity…	Yes
Recruitment of the subtropical coral Alveopora japonica in the temperate waters of Jeju Island, South Korea	Denis, Vianney	10.5343/bms.2014.1032	Satellite-derived Data	N/A	N/A	N/A	Outcome	Coral coverage of A. Japonica is dominating the reef.	N/A	Population change	Phase shift	Yes	N/A	In this study the authors provided the first detailed description of the coral diversity and benthic composition at one site around Jeju Island and analyses the potential of increase of a coral population that was previously hypothesised to benefit from recent local environmental changes.	Yes
A simple temperature-based model predicts the upper latitudinal limit of the temperate coral Astrangia poculata	Dimond, James	10.1007/s00338-012-0983-z	Satellite-derived Data, In-situ Collected/In-situ Derived Data	3	Stowaway TidBit loggers	Temperature Logger	Outcome, Prediction	Strong temperature dependence of A. poculata growth. Little coral growth below 10 C. Symbiotic corals performed poorly below 10 C, but had some advantage to non-symbiotic corals above 10 C.	Models indicated a strong latitudinal effect on coral growth.	Physiological study	N/A	Yes	N/A	See above	Yes
Continent-wide declines in shallow reef life over a decade of ocean warming	Edgar, Graham	10.1038/s41586-023-05833-y	Satellite-derived Data	N/A	N/A	N/A	Outcome	Temperate reefs appear to be in greater jeopardy of extinction than tropical species for all seasons.	N/A	Assessment of refugia	N/A	Yes	Population density of benthic coverage	Temperate reefs are under great risk of being driven to extinction compared to tropical reefs. This is due to a less understanding of the ecosystem, high sensitivity to temperature by the temperate habitants, lack of poleward retreat for shallow water species as water temperature raises, and the higher degree of endemism of temperate species than tropical species.	Yes
Different responses of massive and branching corals to a major heatwave at the largest and richest reef complex in South Atlantic	Ferreira, Lucas Cabral Lage	10.1007/s00227-021-03863-6	Satellite-derived Data	N/A	N/A	N/A	Outcome	M. braziliensis, with larger polyps and ability to adopt heterotrophic nutrition has a greater ability to recover post-bleaching compared to Millepora alcicornis	N/A	Recovery of population	N/A	Yes	Coral health,mortality	Corals have differential ability to recover from heat stressors, and branching corals in the Abrolhos bank which provide habitat complexity, are likely to be more affected.	Yes
In situ assessment of the daily primary production of the temperate symbiotic coral Cladocora caespitosa	Ferrier-Pages, Christine	10.4319/lo.2013.58.4.1409	Other	N/A	N/A	N/A	Outcome	In-situ assessment of temperate coral in terms of primary production, photosynthetic efficiency and xanthophyll cycling during rapidly fluctuating irradiance conditions.	N/A	Calcification of marginal reefs	N/A	Yes	N/A	Photoprotection mechanism in C. carspitosa allows it to take advantage of days of high irradiance to optimise its autotrophic carbon acquisition. Zooxanthellae photosynthesis can sustain the host respiratory needs.	No
Reduced calcification in Western Australian corals during anomalously high summer water temperatures	Foster, Taryn	10.1016/j.jembe.2014.07.014	Satellite-derived Data, In-situ Collected/In-situ Derived Data	4	Onset HOBO U22 Water Temp Pro v2	Temperature Logger	Outcome	Calcification rate and survival rate	N/A	Calcification of marginal reefs	N/A	Yes	Seawater salinity, pH value, partial pressure of Carbon dioxide, aragonite saturation state	The study found that summer calcification rates were either similar to or slower than in winter over the study period. This trend was consistent across tropical and temperate locations, which was in contrast with existing literatures. The authors expected greater seasonality in calcification rates for the higher latitude sites, but the opposite was observed. This could likely be explained by the …	No
Depth moderates loss of marine foundation species after an extreme marine heatwave: could deep temperate reefs act as a refuge?	Giraldo-Ospina, Ana	10.1098/rspb.2020.0709	In-situ Collected/In-situ Derived Data	N/A	N/A	Not mentioned	Outcome	Reduced changes in community composition in deep reef habitats during and after MHW. Deeper habitats depict a more stable community with lower species turnover rates.	N/A	Recovery of population	Refugia	No	N/A	This study suggests that deep benthic marine habitats in temperate Western Australia may have provided a buffer against impacts of a recent MHW in 2010-2011 on benthic communities and therefore have the potential to act as a refuge against future extreme climatic events potentially assisting the recovery of shallow-reef communities.	Yes
Response diversity in Mediterranean coralligenous assemblages facing climate change: Insights from a multispecific thermotolerance experiment	Gómez-Gras, Daniel	10.1002/ece3.5045	Other	N/A	N/A	N/A	Outcome	The study revealed that different species within Mediterranean coralligenous assemblages exhibit varying responses to warming temperatures, indicating potential "winners" and "losers" in the face of climate change. These diverse thermal sensitivities emphasize the likelihood of changes in the composition, structure, and functionality of these communities as global ocean temperatures continue to r…	N/A	Physiological study	N/A	No	N/A	Different species within Mediterranean coralligenous assemblages exhibit varying responses to warming temperatures	No
Unraveling heterogeneity of coral microbiome assemblages in tropical and subtropical corals in the south China sea	Gong, Sanqiang	10.3390/microorganisms8040604	Satellite-derived Data, In-situ Collected/In-situ Derived Data	N/A	During sampling periods, the SST, salinity and depth of tropical and subtropical reef regions (at least four reef sites in each reef) were measured by a multi-parameter conductivity, temperature and depth profiling unit-CTD (Idronaut, Italy). Dissolved oxygen (DO) was measured using a YSI 6600V2-02 multi-parameter instrument (Xylem-YSI, Yellow Springs, OH, USA). Inorganic nutrients (nitrite-NO2-,…	Temperature Logger	Outcome	The coral microbiome assemblages in the tropical and subtropical reefs were found to be significantly different	N/A	Adaptation to marginal reefs	N/A	No	salinity, depth, conductivity, dissolved oxygen, inorganic nutrients	Differences in coral microbiome assemblages were more strongly determined by environmental factors, such as sea surface temperature (SST), than by host specificity. Additionally, the study identified several key bacterial species in the coral microbiome that may play important roles in nutrient metabolism, and it revealed the presence of thermophilic bacteria in corals from the tropical reef, sug…	Yes
Physiological factors facilitating the persistence of Pocillopora aliciae and Plesiastrea versipora in temperate reefs of south-eastern Australia under ocean warming	González-Pech, Raúl A.	10.1007/s00338-022-02277-0	Other	Temps for experimental conditions in aquaria determined via Aust. Gov. BoM data, with projected SSTs determined form Bull (2020) which uses NEMO-OASIS-WRF coupled regional climate model for its projections	See above	Experimental Temperature Control	Outcome	Results suggest that a metabolic response, mediated by sterol and lipid metabolic pathways and provision of antioxidants, allows the branching P. aliciae to reduce cellular stress and withstand exposure to short-term increased temperature. However, the encrusting P. versipora was more susceptible to heat exposure with no metabolic mediation observed. P. versipora displayed greater aggressive beha…	N/A	Physiological study	N/A	Yes	photosynthetic performance,competition for space, intracellular metabolites,coral and symbiont fraction separation, bleaching response, Symbiodiniaceae composition	The two temperate species, P. aliciae and P. versicolor (branching and encrusting respectively) have different responses to artificially heightened temperatures. On an ecosystem wide scale presents alteration to habitat and benthic characteristics in subtropica/temperate SE NSW which can in turn facilitate shifts in coral community and functional composition that could support further topicalizat…	No
Physiological performance of the cold-water coral Dendrophyllia cornigera reveals its preference for temperate environments	Gori, Andrea	10.1007/s00338-014-1167-9	Other	N/A	Lab	N/A	Outcome	Bulk growth rate between different temperature groups were observed to be significant.	N/A	Physiological study	N/A	Yes	N/A	The CWC D. cornigera exhibited pronounced tolerance to a wide thermal range. No damage or coral mortality was observed in D. cornigera at the condition of above 15 degC. Metabolism was severely decreased at 8 degC compared to the in situ temperature of 12 degC. This may explain the absence of the species in area with temperature constantly below 12 degC.	No
Mass coral bleaching of P. versipora in Sydney Harbour driven by the 2015â€“2016 heatwave	Goyen, Samantha	10.1007/s00338-019-01797-6	Satellite-derived Data	N/A	N/A	N/A	Outcome	The research showed that by examining the metabolic rates and microbial community properties of high-latitude corals, they observed strong consistencies on bleaching dynamics when compared to the tropical counterparts.	N/A	Physiological study	Tropicalisation	Yes	pH values, Phosphate level	The study showed that the results from metabolic rate and microbial community profiles of the high-latitude corals, they showed strong consistencies to how tropical coral would behave in bleaching dynamics. However, the southerly restricted symbiodinian species C. mcneilli showed to be most tolerant to heat stress and was able to upregulate autotrophic capability during thermal stress. The P. ver…	Yes
Response of the temperate scleractinian coral Cladocora caespitosa to high temperature and long-term nutrient enrichment	Hadjioannou, Louis	10.1038/s41598-019-50716-w	In-situ Collected/In-situ Derived Data	N/A	N/A	Not mentioned	Outcome	Observed that colonies acclimated to very high levels of dissolved inorganic nutrients bleached less and maintained higher rates of net and gross photosynthesis and higher protein content than non-enriched corals at elevated temperatures.	N/A	Adaptation to marginal reefs	N/A	Yes	Inorganic nutrients	This study demonstrates that acclimation to high nutrient levels can reduce the bleaching susceptibility of C. caespitosa.	No
The northern limit of corals of the genus Acropora in temperate zones is determined by their resilience to cold bleaching	Higuchi, Tomihiko	10.1038/srep18467	Other	N/A	N/A	N/A	Outcome	The coral samples survived the higher temperature condition of 18 to 23 degC, however, experienced severe cold bleaching at 13 degC, with A. solitaryensis experiencing severe bleaching on day 0. A. hyacinthus and A. solitaryensis were dead within 10 days. A. pruinosa persisted after 10 days of 13 degC condition. The zooxanthellae density of A. pruinosa decreased by 77% when compared to the contro…	N/A	Cold stress	N/A	Yes	N/A	Strong evidence from the study suggests A. pruinosa as an endemic species to high-latitude regions has high tolerance to cold temperature. As cold temperature events could occur abruptly in temperate zones, cold stress could pose a huge threat to the coral species, however, cold bleaching of corals may represent a survival strategy in some corals as it removes the energetic burden of zooxanthella…	No
An investigation of the calcification response of the scleractinian coral Astrangia poculata to elevated pCO2 and the effects of nutrients, zooxanthellae and gender	Holcomb, Michael	10.5194/bg-9-29-2012	In-situ Collected/In-situ Derived Data	Initial water temps at collection sites via HOBO pendant loggers, aquarium temps monitored via VWR digital thermometer	N/A	Temperature Logger	Outcome	Corals exposed to elevated pCO2 tended to have lower relative calcification rates, Experimental nutrient enrichments had no significant effect nor did there appear to be any interaction between pCO2 and nutrients.Elevated pCO2 appeared to have a similar effect on coral calcification whether zooxanthellae were present or absent at 16C. At 24C, interpretation of the results is complicated by a sign…	N/A	Calcification of marginal reefs	N/A	Yes	average irradiance, temperature, CO2, alkalinity, pH, nutrients	These results suggest that both gender and spawning are important factors in determining the sensitivity of corals to ocean acidification.	No
Lower cold tolerance of tropical Porites lutea is possibly detrimental to its migration to relatively high latitude refuges in the South China Sea	Huang, Wen	10.1111/mec.16662	Satellite-derived Data, In-situ Collected/In-situ Derived Data	2m	HOBO (± 0.1°C) temperature recorder	Temperature Logger	Outcome	Our findings confirm that temperature is the main factor causing genetic differentiation among P. lutea populations in the SCS, which is detrimental to coral migration to relatively high latitude refuges.	N/A	Physiological study	N/A	Yes	N/A	Differences in physiological changes and gene expression were analysed. P. lutea from both XS and DY exhibited physiological bleaching under low temperature stress, and the Symbiodiniaceae density, Fv/Fm, and chlorophyll-α content were significantly reduced.	Yes
Stable Symbiodiniaceae composition in three coral species during the 2017 natural bleaching event in subtropical Hong Kong	Ip, Jack Chi-Ho	10.1016/j.marpolbul.2022.114224	In-situ Collected/Derived	Not Mentioned	Hong Kong Environmental Protection Department’s water quality monitoring sites	Monitoring Sites	Outcome	Samples of coral tissue (bleached, unbleached, recovered) taken within each species showed that endosymbiont types generally did not vary significantly among the four health conditions. The coral host was the primary determining factor of endosymbiont variability in the study. In each coral species there was high host fidelity to predominant endosymbiotic dinoflagellates.	N/A	Physiological study	N/A		N/A	Study showed stability of endosymbiont communities after the bleaching event, and that endosymbiont community composition might have contributed to the differential bleaching susceptibility of the three coral species in this region.	No
Assessment of survival, mortality and recovery of coral reefs of East Kish Island, Persian Gulf	Jami, Mohammad Javad	10.3923/pjbs.2010.993.999	In-situ Collected/In-situ Derived Data, Other	3-5m & 6-10m	Mercury Thermometer	Mercury Thermometer	Prediction	N/A	There is still hope that if certain conservation measure deployed recovery of the highly valued branching Acropora would occur.	Population change	N/A	Yes	Coral cover and mortality	Increase in coral mortality	No
Response of a temperate coral to temperature stress: A comparison of populations across sites	Johnston, Nicole	10.1016/j.jembe.2022.151863	In-situ Collected/In-situ Derived Data, Other	0	NOAA National Buoy Center - Station BFTN7 at 34.432, 76.4014	NOAA National Buoy Center	Outcome	Elevated temperature significantly reduced O. arbuscula growth when assessed as total weight and tissue weight but did not significantly impact calcification. Overall, no compelling difference in performance under elevated temperatures by individuals of O. arbuscula collected from different sites.	N/A	Physiological study	N/A	No	Light, salinity	Elevated temperatures suppress tissue growth of Oculina arbuscula and lowered Symbiodiniaceae photosynthetic efficiency, but had minimal effects on composition of coral microbiomes.	Yes
Thermal stress-related spatiotemporal variations in high-latitude coral reef benthic communities	Jones, Nicolas	10.1007/s00338-020-01994-8	Satellite-derived Data	N/A	N/A	N/A	Outcome	The benthic taxa cover on South East Florida Reef Tract appears to have complex relationship with one another under different environmental stress scenarios which may arise from climate change. This could potentially leads to different community change trajectories depending on the type frequency and severity of thermal stress they experience.	N/A	Population change	Phase shift	Yes	Maximum temperature, Mean temperature, Minimum Temperature, Range temperature, Heat Stress Duration, Cold Stress Duration, Latent Heat Stress duration, Latent Cold Stress duration	This study focused on the study of long term heat stress and cold stress and other local environmental stressors have on the SEFRT benthic taxa. The first finding by the authors are that latent thermal heat when coupled with rising annual temperatures, may exacerbated the impacts of additional stressors on the SEFRT, resulting in declining cover of many reef-building species. Another data from th…	Yes
Unique combinations of coral host and algal symbiont genotypes reflect intraspecific variation in heat stress responses among colonies of the reef-building coral, Montipora digitata	Kavousi, Javid	10.1007/s00227-019-3632-z	In-situ Collected/In-situ Derived Data	N/A	From authors	Not mentioned	Outcome	The researcher assessed the tolerance of M. digitata towards heat stress by studying its calcification rate towards heat stress. The study suggested that M. digitata may have the "pre-stressed" ability to tolerate initial exposure to heat stress as indicated by the experiments, which could further imply that M. digitata maybe naturally fitted to tolerate higher heat stress.	N/A	Physiological study	N/A	Yes	Light intensity	Researcher suggested that based on the initial heat tolerance of the M. digitata, these heat-tolerant colonies may outgrow other temperature sensitive corals in the Okinawa reefs in the near future. The study identified that even ultimately, mortality maybe the result of prolonged exposure to heat stress, the M. digitata samples managed to survive the initial heat stress exposure without any appa…	Yes
Experimental evidence of the synergistic effects of warming and invasive algae on a temperate reef-builder coral	Kersting, Diego	10.1038/srep18635	In-situ Collected/In-situ Derived Data	15	dataloggers (Water Temp pro v2, ONSET, Cape Cod, MA, USA)	Temperature Logger	Outcome	in in-situ observations, colonies from both observed populations suffered no necrosis after long-term exposure to temperatures up to 29 °C, and in experimental aquaria, the combined exposure of multiple stressors (i.e., macroalgae competition and increased temp) triggered critical synergistic effects on photosynthetic efficiency and tissue necrosis in C. caepitosa. with over 90% of the colonies s…	N/A	Benthic and temperature interaction	Not really classified explicitly, but the authors mention that areas where C. caepitosa are found in the mediterranean often encounter invasive macrophytes that can be detrimental to coral health	Yes	N/A	As above in outcome: essentially multiple stressors (i.e., heightened temp and macroalgal presence) can be bad for temperate Mediterranean corals	No
Physiological plasticity of corals to temperature stress in marginal coral communities	Keshavmurthy, Shashank	10.1016/j.scitotenv.2020.143628	Other	N/A, temp was maintained for experimental conditions in aquaria	N/A	N/A	Outcome	A. japonica can survive through a wide range of temperature stresses (10–32 °C) over a period of 8 days without showing signs of bleaching. O. crispata and C. aspera withstood temperature stresses of up to 33 °C and repeated temperature fluctuations without bleaching	N/A	Physiological study	N/A	Yes	photochemical efficiency, Chlorophyll pigment, Symbiodiniaceae cell number, host soluble proteins	Results indicate that under large seasonal variations and asymmetrical daily fluctuations in temperature, corals currently living in marginal environments could have thermal plasticity	No
Refugia under threat: Mass bleaching of coral assemblages in high-latitude eastern Australia	Kim, Sun	10.1111/gcb.14772	Satellite-derived Data	N/A	N/A	N/A	Outcome	Taxonomic composition in assemblage-scale bleaching response, taxon-specific environmental drivers of bleaching severity responses, regional implications of taxonomic variability in bleaching impact and abundance.	N/A	Physiological study	Refugia	Yes	N/A	The resident high-latitude corals are vulnerable to thermal anomalies, potentially without suitable ex-situ climate refugia equivalent to those of tropical corals. The levels of heat stress measured among subtropical assemblages were relatively low compared to those recorded in the tropics during the same time period of 2016.	Yes
Seasonal stability of coral-Symbiodinium associations in the subtropical coral habitat of St. Lucie Reef, Florida	Klepac, Courtney	10.3354/meps11369	Other	N/A	N/A	N/A	Outcome	Increases in symbiodinium densities and pigments in Summer and Fall following discharge events from the estuary. Symbiodinium type did not change in both species throughout the study period.	N/A	Physiological study	N/A	No	NA, infer temperature from seasons sampled (Spring, Summer, Fall, Winter)	Symbiodinium assemblage diversity and type relative abundances do not change over time, providing evidence of stable symbioses during episodic and seasonal environmental changes.	No
Impact of bleaching on the coral Cladocora caespitosa in the eastern Adriatic Sea	Kružić, Peter	10.3354/meps10962	In-situ Collected/In-situ Derived Data	3	HOBO Pendant temperature loggers	Temperature Logger	Prediction	N/A	Under the present climate-warming trend, the coral bleaching reported here could lead to a severe decline in the abundance of the surveyed populations of C. caespitosa.	Population change	N/A	Yes	N/A	C. caespitosa is better adapted to withstand low temperature than high temperature anomalies. These findings indicate that C. caespitosa colonies react differently to temperature differences, which is critical for future management of corals in the realm of climate change.	No
Mass mortality events of the coral Balanophyllia europaea (Scleractinia, Dendrophylliidae) in the Mljet National Park (eastern Adriatic Sea) caused by sea temperature anomalies	Kružić, Peter	10.1007/s00338-014-1231-5	In-situ Collected/In-situ Derived Data	5 and 10 m depths	hobo temp loggers	Temperature Logger	Prediction	N/A	Future climatic projections for the Mediterranean region suggest that mortality events such as these can be expected during the next several decades. The consequences of these events could severely expose populations of coral species to local ecological extinction processes, threatening the conservation of the rich Mediterranean biodiversity	Population change	N/A	Yes	N/A	Mass mortalities were observed during the exceptionally hot summers recorded from 2003 through 2012. The highest mortality rates, with 90–100 % of B. europaea specimens affected, were observed in summer 2012, when sea temperatures at 5 m depth reached 30 °C	No
Linking population size structure, heat stress and bleaching responses in a subtropical endemic coral	Lachs, Liam	10.1007/s00338-021-02081-2	Satellite-derived Data, In-situ Collected/In-situ Derived Data	N/A	NSW DPI tidbit and Datflow Odyssey loggers	Temperature Logger	Outcome	This single-species study highlights the urgent need to investigate the complex dynamics of high-latitude marine communities for multiple taxa, to assess the vulnerability of these ecosystems to climate change and future warming.	N/A	Assessment of refugia	N/A	Yes	N/A	Population reliance on sporadic recruitment and susceptibility to heat stress underpin the vulnerability of subtropical coral assemblages to climate change.	No
Marine heatwave causes unprecedented regional mass bleaching of thermally resistant corals in northwestern Australia	Le Nohaïc, Morane	10.1038/s41598-017-14794-y	Satellite-derived Data	N/A	NOAA	N/A	Outcome, Prediction	Variation in bleaching throughout WA.	Our findings highlight that regional-scale mass bleaching may now occur throughout WA during both El Niño and La Niña events.	ENSO interaction	N/A	Yes	N/A	WA reefs are now at risk of severe bleaching during both El Niño and La Niña years.	No
The reef coral Siderastrea stellata thriving at its range limit: Population structure in Arraial do Cabo, southeastern Brazil	Lima, Laís	10.5343/bms.2015.1029	In-situ Collected/In-situ Derived Data	4	DS 1921 G-F5 Data Loggers	Temperature Logger	Outcome	This study addresses the effect of huge range of seasonal temperatures have on Siderastrea stellata size.	N/A	Physiological study	Phase shift, Tropicalisation	Yes	N/A	The community of S. stellata in Arraial do Cabo has remarkable abundance and colony size, and the location offers the opportunity to study coral populations in environments with more frequent or severe natural physical disturbances.	No
Physiological resilience of a temperate soft coral to ocean warming and acidification	Lopes, Ana	10.1007/s12192-018-0919-9	Other	N/A	N/A	N/A	Outcome	After 60 days of exposure to upcoming ocean warming and acidification conditions, no colony mortality was observed in all experimental treatments.	N/A	Physiological study	Degraded	Yes	pH value	The CAT and GST activities were not significantly affected by warming and/or acidification in the octocoral V. cynomorium. There was neither cellular damage caused by lipid perocidation. Heat shock proteins were activated as a defense mechanism against high temperature, increasing significantly under warming conditions, allowing for a higher tolerance against higher temperatures.	Yes
Effects of low pH and high temperature on two Palythoa spp. and predatorâ€“prey interactions in the subtropical eastern Atlantic	López, Cataixa	10.1002/aqc.3487	In-situ Collected/In-situ Derived Data	N/A	N/A - in situ temperature was previously measured and same temperature used to acclimate corals in tanks	Not mentioned	Outcome, Prediction	Results of this study revealed species-specific responses of Palythoa spp. to the combined effects of the temperature and pH ranges expected for a future climate change scenario within a subtropical region. High temperature and low pH seemed to affect the host and its symbiont in different ways, but colonies were greatly affected when grown in their combined effects. Contrary to what was expected…	Acidification levels forecast for the next century would probably have severe impacts in Palythoa spp., current ocean warming is enabling populations to expand, which might lead to irreversible consequences in local ecosystems, such as loss of biodiversity and functioning	Physiological study	Potential for phase shifts	No	Light, pH, water quality	Colonies of P. aff. clavata and P. caribaeorum were significantly affected by exposure to temperature and pH conditions predicted for 2100 in the Canary Islands. Despite zoantharians’ lack of carbonate in their body wall, Palythoa spp. were most affected in their growth rates by lowered pH, and colonies significantly decreased in weight and size. Although all colonies exhibited symptoms of bleach…	No
Distribution of zooxanthellate zoantharians in the Canary Islands: Potential indicators of ocean warming	López, Cataixa	10.1016/j.ecss.2019.106519	In-situ Collected/In-situ Derived Data	1-7	Temperature data loggers (HOBO Water Temp Pro v1)	Temperature Logger	Outcome	Palythoa spp. distributions followed patterns related to oscillations of SST	N/A	Adaptation to marginal reefs	Potential for phase shifts	No	N/A	The study found that sea surface temperatures (SST) played a crucial role in determining the distribution of zooxanthellate zoantharians. Palythoa aff. clavata and Palythoa caribaeorum were identified as effective indicators of ocean warming in the Canary Islands. Their distributions were closely correlated with SST, and Palythoa caribaeorum was particularly noteworthy for its potential to modify…	No
Heatwaves and a decrease in turbidity drive coral bleaching in Atlantic marginal equatorial reefs	Lucas, Caroline	10.3389/fmars.2023.1061488	Satellite-derived Data, In-situ Collected/In-situ Derived Data	18 to 19	Giovani, MODIS Aqua sensor	N/A	Outcome	The study has observed that a severe bleaching event occurred in the year 2020 at the low-latitude turbid reefs. The effect of prolonged, intense marine heatwaves may have contributed to a mass bleaching coupled with weak trade winds and less turbid water, leading to over 90% of S. stellata bleaching over the event.	N/A	Population change	N/A	Yes	SST, Wind speed, Kd490	The study concluded that the main heat stress factors driving the 2020 bleaching event were the DHW and MHW. This caused a severe bleaching of S. stellata in the Brazilian reef over the event.	Yes
Genetic Diversity and Structure of Tropical Porites lutea Populations Highlight Their High Adaptive Potential to Environmental Changes in the South China Sea	Luo, Yanqiu	10.3389/fmars.2022.791149	Satellite-derived Data	N/A	N/A	N/A	Outcome	Genetic diversity decreased in high-latitude coral populations compared to the tropical populations. Monthly average SSTs also decrease with latitude. They suggest a link between genetic diversity and temperature. SST was found to be a dominant driver of genetic structure, over geographic distance of populations.	N/A	Physiological study	N/A	Yes	N/A	Suggest that P.lutea populations at sub-tropical reef sites have lower adaptable potential due to reduced genetic diversity compared to tropical reefs. Suggested driver is reduced SSTs.	Yes
Increasing coral calcification in Orbicella faveolata and Pseudodiploria strigosa at Flower Garden Banks, Gulf of Mexico	Manzello, Derek	10.1007/s00338-021-02108-8	Satellite-derived Data	N/A	N/A	N/A	Outcome	Growth trend, calcification	N/A	Calcification of marginal reefs	Tropicalisation	Yes	River discharge	A overall growth in coral calcification in the Flower Garden Banks may be contributed to the ocean warming in the region. This appears to be most pronounced in high-latitude reefs that experience cooler temperatures compared to tropical reefs. Detection of signals of ocean acidification may be erased by the river run off from Mississippi and Atchafalaya Rivers, as they alternate the surface produ…	Yes
Reproduction of the Azooxanthellate Coral Caryophyllia inornata Is Not Affected by Temperature Along an 850 km Gradient on the Western Italian Coast	Marchini, Chiara	10.3389/fmars.2019.00785	In-situ Collected/In-situ Derived Data	11-16	I-Button DS1921H, Maxim Integrated Products	Temperature Logger	Observation	N/A	N/A	Adaptation to marginal reefs	N/A	Yes	Solar radiation,chlorophyll-a,Organic matter,Nutrient concentration (Nitrate and Phosphate),Biometrics,Cytohistometrics,	All C. inornata along this latitudinal gradient show a strong male-biased sex ratio and the presence of embryos in all stages of development throughout the year in females, males, and sexually inactive individuals, suggesting a mixed strategy of sexual and asexual reproduction. Fecundity and spermary abundance, gonadal index and fertility were unrelated to solar radiation and temperature along th…	Yes
Oceanic patterns of thermal stress and coral community degradation on the island of Mauritius	McClanahan, Tim	10.1007/s00338-020-02015-4	Satellite-derived Data	N/A	N/A	N/A	Outcome	Coral taxa and benthic communities changed in these 12 study sites over this 15-yr period with losses in hard, soft coral cover and changes in numbers of taxa and coral community structure. Many changes in benthic and coral cover variables were site-specific suggesting both local and larger-scale environmental influences.	N/A	Population change	N/A	No	Chlorophyll-a, ocean currents	Mauritian coral taxa and communities underwent significant changes over a 15-year period. The most significant changes included a 40% decline in total hard coral cover, an 83% decline in total soft coral cover, and a 78% increase in erect fleshy algal cover. Furthermore, nine out of 30 recorded coral taxa disappeared or experienced significant losses, and the distribution of these taxa became lim…	Yes
Subtropical thermal variation supports persistence of corals but limits productivity of coral reefs	McIlroy, Shelby	10.1098/rspb.2019.0882	In-situ Collected/In-situ Derived Data	N/A (Mesocosm)	HOBO Pendant Temperature 8K Data Loggers	Temperature Logger	Outcome	Productivity, PS ii efficiency and lipid content of subject corals.	N/A	Physiological study	Refugia	Yes	N/A	The authors found evidence for the importance of temperature variation and the duration of temperature exposure outweighing the influence of mean annual temperature on thermal performance for subtropical corals.	Yes
Marine heatwaves impair the thermal refugia potential of marginal reefs in the northern South China Sea	Mo, Shaohua	10.1016/j.scitotenv.2022.154100	Satellite-derived Data	N/A	N/A	N/A	Prediction	N/A	Therefore, these findings highlight the urgent need for international action to mitigate greenhouse gas emissions and global warming, which will probably be the only way to solve the global MHW problem, rather than relying on local conservation or restoration actions alone.	Climate change projection	N/A	Yes	SST, MHW	An unprecedented peak intensity of around 20 °C-weeks of cumulative heat stress, associated with a prolonged anomalous western Pacific subtropical high (WPSH) and weakened monsoon activity, induced record-breaking bleaching.	Yes
The potential role of temperate Japanese regions as refugia for the coral Acropora hyacinthus in the face of climate change	Nakabayashi, Aki	10.1038/s41598-018-38333-5	Other	N/A	N/A	N/A	Outcome, Prediction	Reduced genetic diversity observed in the recently expanded Acropora hyacinthus populations near the edge of the species’ range.	Potential barrier to larval dispersal associated with currents - found through modelling.	Adaptation to marginal reefs	N/A	No	N/A	Pre-existing temperate populations may be a refuge for Acropora taxa due to neutral genetic diversity. This study indicates that recently expanded marginal populations could have low genetic diversity and are possibly more vulnerable to environmental changes than pre-existing populations.	No
Thylakoid fatty acid composition and response to short-term cold and heat stress in high-latitude Symbiodiniaceae	Oakley, Clinton	10.1007/s00338-022-02221-2	In-situ Collected/In-situ Derived Data	Experimental temperature tanks	temp loggers	Temperature Logger	Prediction	N/A	The simultaneous analysis of FA composition, intracellular ROS concentrations and lipid peroxidation would be greatly informative to assess the importance of PUFAs in controlling oxidative stress. Targeted study of the processes and pathways induced by both high- and low-temperature stress may reveal common sensory and response mechanisms and provide greater detail on the thermal resilience of di…	Physiological study	N/A	Yes	Chlorophyll fluorescence, Thylakoid fatty acids	We found variation in the baseline FA composition of thylakoid-enriched membranes and their response to thermal stress between distinct Cladocopium genotypes. Cladocopium C100/C118 in P. damicornis from Stephen’s Hole maintained a stable thylakoid lipid composition over time under all temperature treatments, while C100/C118 in P. damicornis from Sylph’s Hole adjusted the quality of photosynthetic…	No
Photoacclimatory and photoprotective responses to cold versus heat stress in high latitude reef corals	Pontasch, Stefanie	10.1111/jpy.12492	In-situ Collected/In-situ Derived Data	N/A	Researcher	Not mentioned	Outcome	The authors found that photoprotection in the form of xanthophyll de-epoxidation was not clearly linked to resistance to low temperature.	N/A	Cold stress	N/A	Yes	N/A	This study investigated the impact of cold stress versus heat stress on the southern hemisphere's coral species, focusing on the effect on the photophysiological parameters of their symbiotic algae. It was found that the physiological of cold stress is very similar to that of heat stress. Photoprotection in the form of xanthophyll de epoxidation was not clearly linked to low temperature.	No
The third global coral bleaching event on the marginal coral reefs of the southwestern indian ocean and factors that contribute to their resistance and resilience	Porter, Sean	10.3390/d13100464	Satellite-derived Data, In-situ Collected/In-situ Derived Data	8, 16, 18	Hugrun underwater temperature recorders, NOAA	Temperature Logger	Outcome, Prediction	While upwelling of cooler water may offer some refuge to coral communities, especially in the Central and Southern Reef Complexes where it is more pronounced, this may only be transient as the upwelled water may also experience some degree of warming in future, thereby limiting such protection from global warming.	Genetic resilience to bleaching may be latent, or may be emerging, within the local coral biodiversity and its natural variability	Assessment of refugia	Refugia	Yes	N/A	While upwelling of cooler water may offer some refuge to coral communities, especially in the Central and Southern Reef Complexes where it is more pronounced, this may only be transient as the upwelled water may also experience some degree of warming in future, thereby limiting such protection from global warming.	Yes
Heat challenge elicits stronger physiological and gene expression responses than starvation in symbiotic Oculina arbuscula	Rivera, Hanny	10.1093/jhered/esac068	In-situ Collected/In-situ Derived Data	N/A	N/A	Not mentioned	Outcome	Short term starvation has a limited impact in the absence of additional challenges, heterotrophy did little to mitigate the impacts of heat challenge, and gene expression response recapitulates transcriptomic environmental stress response signatures independent of feeding regime.	N/A	Physiological study	Heterotrophy modulation	Yes	Photosystem ii, Chlorophyll a concentration, Chlorophyll c concentration, Symbiont Protein Concentrations, Host protein levels, Host carbohydrate concentrations	The authors studied the behaviour of O. arbuscula as a model under the effect of food depravation has on the role of heterotrophy in modulating bleaching responses and temperature tolerance. The effect of heterotrophy in mitigating bleaching responses may have a less than significant effect than what previous studies have suggested.	Yes
Mechanisms and seasonal drivers of calcification in the temperate coral turbinaria reniformis at its latitudinal limits	Ross, Claire	10.1098/rspb.2018.0215	In-situ Collected/In-situ Derived Data	7 to 9	Author	Not mentioned	Outcome	The researchers found that the high altitude coral T. reniformis showed unusual seasonal patterns of calcification rates during winter when compared to summer. This is in stark contrast with the high latitude and tropical corals' well established pattern of enhanced summer calcification.	N/A	Calcification of marginal reefs	N/A	Yes	pH value, Boron isotopic composition of average seawater	For T. reniformis, in a projected future where ocean temperature at high-latitude ocean continue to rise, T. reniformis may see an increase in calcification rate particularly during winter. Despite an ENSO cold stress event, the corals were able to maintain a high rate of calcification.	Yes
Perennial growth of hermatypic corals at Rottnest Island, Western Australia (32Â°S)	Ross, Claire	10.7717/peerj.781	In-situ Collected/In-situ Derived Data	N/A	HOBO temperature loggers	Temperature Logger	Outcome	This study provides evidence of robust and perennial coral growth rates in a high latitude environment where hermatypic coral are in the early stages of colonisation and expansion that could potentially lead to the development of a structurally extensive coral reef.	N/A	Adaptation to marginal reefs	Phase shift	No	Daily down-welling planar photo-synthetically active radiation (PAR), depth-dependent light attenuation coefficients	This study measured the coral linear extension of both branching and massive coral, combined with measurements of changes in skeletal weight normalised to the colony surface area by X-ray CT scanning. The linear extension rates for Acropora yongei at Salmon Bay were found to be similar to rates reported for A. spp. from other developed reef systems in tropics at the central GBR, Maldives, at high…	No
Coral communities on marginal high-latitude reefs in west australian marine parks	Ross, Claire	10.3390/d13110554	Satellite-derived Data	N/A	N/A		Outcome	Total coral cover, temporal trends in coral cover, coral genera assemblages	N/A	Adaptation to marginal reefs	N/A	No	N/A	This is a study on discussing the monitoring techniques frequently used to assess condition of benthic assemblages in subtropical and temperate high-latitude marine parks. This study provides a quantitative assessment of the current distribution of high-latitude coral assemblages in WA and long-term changes spanning around 20 years in some locations.	Yes
What's the key for success? Translocation, growth and thermal stress mitigation in the Mediterranean coral Cladocora caespitosa (Linnaeus, 1767)	Roveta, Camilla	10.3389/fmars.2023.1199048	Satellite-derived Data				Outcome	The fragments contained in aquaria and exposed to light did not show any signs of bleaching. The fragments under light conditions showed presence of new corallites after three weeks. All colonies survived the thermal stress.	N/A	Physiological study	N/A	Yes	N/A	This study attempted to translocate C. caespitosa and a long term monitoring of the translocated colonies. The survival rate recorded in the study after 19 months showed higher percentage than the average survival reported for tropical species. However, in a long-term monitoring of the colonies, it has been shown that there was a decrease of survival percentage potentially due to the extremely hi…	Yes
Variation in calcification rate of Acropora downingi relative to seasonal changes in environmental conditions in the northeastern Persian Gulf	Samiei, Jahangir Vajed	10.1007/s00338-016-1464-6	In-situ Collected/In-situ Derived Data	4	HOBO Pendant temperature loggers, NOAA coast watch online data	Temperature Logger	Outcome, Prediction	All A. downingi in the study remained healthy at the end of study, with the exception of 2 transportation block lost due to anchor damage and a number of coral excluded from study because of conspicuous damage on them.	The study predicts under the influence of ocean warming, an increase in calcification during winter and deceleration of calcification during spring, fall and summer would likely occur, leading to a deceleration of calcification of A. downingi in Persian Gulf.	Calcification of marginal reefs	N/A	Yes	Light intensity, Photosynthetic active radiation (PAR)	Through the study, it was found that the A. downingi population on Hengam Island experiences increase of calcification in winter, however, a decelerated rate of calcification was also observed for summer, fall and spring. The research predicts that under this trend caused by ocean warming, the population of A. downingi in the Persian Gulf is very likely to have a lower calcification rate in the u…	No
The Effect of Elevated CO2 and Increased Temperature on in Vitro Fertilization Success and Initial Embryonic Development of Single Male:Female Crosses of Broad-Cast Spawning Corals at Mid- and High-Latitude Locations	Schutter, Miriam	10.3390/jmse3020216	In-situ Collected/In-situ Derived Data	5	N/A	Not mentioned	Prediction	N/A	The research suggested that increased seawater temperatures will have detrimental effects on the initial development and early developmental success of broadcast spawning corals from mid- and high-latitude locations.	Adaptation to marginal reefs	N/A	Yes	N/A	The finding from this study suggested that under the predicted atmospheric warming for the year 2100 under the A1FI scenario, it will have a stronger effect on the parameters studied than the predicted atmospheric increase in CO2 level for the year 2100 under the A1FI scenario. This also implies that the increase in temperature will have a significant effect on early developmental success of a de…	No
Large fluctuations but constant mean temperatures allow corals to persist in intertidal rock pools on the east coast of South Africa	Smit, Kaylee	10.1186/s10152-017-0482-2	In-situ Collected/In-situ Derived Data	N/A	small data loggers, (iButtons Maxim®, San Jose, CA, US)	Temperature Logger	Outcome	The study found that a variety of hard corals thrive in intertidal rock pools along the KwaZulu-Natal coast, challenging the assumption that temperature limits their distribution. These coral species exhibit resilience to extreme temperature fluctuations, and microhabitat conditions appear to be more influential in their survival and distribution.	N/A	Physiological study	N/A	No	N/A	The study identified 16 coral species from eight coral families in the intertidal zones along the KwaZulu-Natal coast, with the highest diversity in the northern and central regions. Coral diversity was similar in some areas to the more tropical Sodwana Bay. Rock pool temperatures showed significant daily fluctuations, particularly during summer, yet these corals demonstrated resilience to these …	No
Bleaching Susceptibility and Resistance of Octocorals and Anemones at the Worldâ€™s Southern-Most Coral Reef	Steinberg, Rosemary	10.3389/fphys.2022.804193	In-situ Collected/In-situ Derived Data	N/A	Researcher data	Not mentioned	Outcome, Prediction	5 species of octocoral and 1 anemone species were observed in Lord Howe Island during the 2019 heatwave events, only two of the species showed signs of bleaching. The other four remained unaffected during and after the heatwaves.	With an increase in intensity and frequency of MHW events, octocorals may become more abundant in the southern-most coral reefs.	Population change	Phase shift	Yes	N/A	Octocorals on Lord Howe Island were found to be less prone to heatwave events during the 2019 Austral summer, with evidence that the octocorals appear to have a range of thermal susceptibility and resistance to the heatwave. While the morphological traits are determined as a determining factors for susceptibility of bleaching in corals, these patterns were not apparent in the study of non-gorgoni…	Yes
Resistance to temperature stress and Drupella corallivory may promote the dominance of Platygyra acuta in the marginal coral communities in Hong Kong	Tsang, Ryan Ho Leung	10.1016/j.marenvres.2018.11.009	In-situ Collected/In-situ Derived Data	N/A	N/A	Not mentioned	Outcome	P. acuta fragments were generally tolerant to temperature changes within the tested ranges, and were not found to be attractive to the subsequent Drupella corallivory, which is in contrast to previous findings when Acropora valida was experimented upon	N/A	Physiological study	N/A	Yes	Coral mortality, signs of bleaching, change in photosynthetic efficiency, change in area of 'live' tissue	The greater tolerance of P. acuta to both these environmental and biological stresses may have contributed to its dominance in Hong Kong coral communities, and results indicate that resistance to thermal stressors may play a role in shaping coral assemblage in marginal reefs, which have great temp. fluctuations	No
Expansion of corals on temperate reefs: direct and indirect effects of marine heatwaves	Tuckett, Chenae	10.1007/s00338-017-1586-5	Other	N/A	N/A		Outcome	Change in benthic coverage post MHW event.	N/A	Population change	Phase shift	Yes	N/A	The study found that over 8 years period of gradual warming and heatwaves, there is a significant increase in coral abundances on the temperate reefs. More tropically affiliated species were recorded, but in very low abundances insufficient to drive a shift in the community structure relative to the substantial increase in other species. This recent success of corals is likely the result of compe…	No
Lethal and sublethal effects of thermal stress on octocorals early life-history stages	Viladrich, Núria	10.1111/gcb.16433	Other	N/A	N/A		Prediction	Our results on early life-history stages of the octocoral E. singularis combined with previous experimental studies looking at the high thermal resistance of adult colonies (Ezzat et al., 2013; Previati et al., 2010) suggest that E. singularis may be a winner species under future climatic conditions in the Mediterranean Sea. Our results also show that thermal stress can induce a faster settlement…	Low thermotolerance of larvae, coupled with uncontrolled harvesting and the impact of recurrent marine heatwaves, could bring red coral populations to local extinction.	Physiological study	N/A	No	N/A	Although previous experimental studies found that adult colonies of both octocoral species are mostly resistant to thermal stress, our results on early life-history stages suggest that the persistence and inter-connectivity of local populations may be severely compromised under continued trends in ocean warming.	Yes
The influence of irradiance on tolerance to high and low temperature stress exhibited by Symbiodinium in the coral, Pocillopora damicornis, from the high-latitude reef of Lord Howe Island	Wicks, Laura	10.4319/lo.2010.55.6.2476	Other	N/A	N/A		Outcome	The study demonstrates that the symbiont Symbiodinium C100 associated with Pocillopora damicornis at Lord Howe Island exhibits greater tolerance to a 3°C temperature decrease than an increase, particularly in terms of its photo-physiological responses. The findings suggest that the presence of novel Symbiodinium types at Lord Howe Island may be explained by physiological adaptations to cooler and…	N/A	Physiological study	N/A	Yes	Light, turbidity	Symbiodinium C100 associated with Pocillopora damicornis at Lord Howe Island demonstrates greater physiological tolerance to a 3°C temperature decrease than an increase, suggesting a potential adaptation to cooler and variable temperatures in this marginal environment.	No
Latitudinal variation in thermal tolerance thresholds of early life stages of corals	Woolsey, Erika	10.1007/s00338-014-1253-z	Other	N/A	water baths were set up in a temperature-controlled room at five temperatures	Experimental Temperature Control	Outcome	The study investigated the impact of temperature on coral larval development and survival, with a focus on different geographic locations. The study demonstrated that temperatures above ambient had adverse effects on coral embryos and larvae, and these effects varied predictably among locations, with lower latitude locations being more sensitive to temperature increases.	N/A	Physiological study	N/A	No	N/A	The main findings of the study revealed that elevated temperatures led to a high proportion of abnormal embryos, and increased temperatures reduced larval lifespan in most cases. Projected sea temperature increases were expected to exceed thermal thresholds for coral development and survival in tropical regions, particularly lower latitudes. This suggests that tropical coral populations are at gr…	No
Characterizing environmental stress responses of aposymbiotic Astrangia poculata to divergent thermal challenges	Wuitchik, Daniel	10.1111/mec.16108	In-situ Collected/In-situ Derived Data	N/A	National Oceanic and Atmospheric Administration weather buoy no. BZBM3	NOAA National Buoy Center	Outcome	Both lower and higher temps resulted in significant reductions in polyp extension. However, there were five times as many differentially expressed genes (DEGs) under cold conditions compared to heightened temp. . Cold challenged corals exhibited a pattern consistent with more severe stressors while the heat challenge response was consistent with lower intensity stressors when compared to tropical…	N/A	Physiological study	N/A	Yes	Coral polyp behaviour, light levels, RNA, Transcriptome assembly, gene expression	Lower than average ambient temps can also adversely affect this facultatively photosynthetic corals	Yes
The 2014 summer coral bleaching event in subtropical Hong Kong	Xie, James	10.1016/j.marpolbul.2017.03.061	In-situ Collected/Derived Data	2 to 5	By authors	Not mentioned	Outcome	The results of the survey revealed that the studied colonies suffered from the moderate bleaching. Overall, 76% of the coral communities recovered, 12 partially recovered and 12% perished.	N/A	Recovery of population	N/A	Yes	Chlorophyll a concentraion, Salinity, Sea Surface Temperature	This study identified the coral recovery rate after the 2014 summer bleaching event in Hong Kong's waters. The event was believed to be associated with the shifting o the Pacific Decadal Oscillation and high stratification due to abnormal rainfall. Despite some isolated sites having complete mortality of corals, other showed signs of recovery in coral colonies up to 76%. The study identified the …	No
Rapid poleward range expansion of tropical reef corals in response to rising sea surface temperatures	Yamano, Hiroya	10.1029/2010GL046474	Other	N/A	N/A		Outcome	Four species showed poleward range expansion since the 1930s, whereas the other five remained stable indicating no southward range shrinkage or local extinction. The speed of coral range expansions reached up to 14 km/year.	N/A	Adaptation to marginal reefs	N/A	No	N/A	Overall results indicate that temperate areas may serve as refugia for tropical corals in an era of global warming.	No
Rapid decline of a relatively high latitude coral assemblage at Weizhou Island, northern South China Sea	Yu, Wanjun	10.1007/s10531-019-01858-w	Other				Outcome	Coral coverage of Weizhou Island reef recorded.	N/A	Population change	Degraded	Yes	N/A	This study reveals that despite new species identified on Weizhou Island reef, other species had disappeared, and overall, the diversity had not increased.	No

## Sheet: Ocean Warming Evidence Data
Title of Article	First Author	DOI (10.XXXX/xxxxxx)	When did the event start? (e.g. Sep 2022)	When did the event end? (e.g. Feb 2023)	When did the study start? (e.g. Sep 2022)	When did the study end? (e.g. Feb 2023)	Did the study take place at the same time as the event?	Stressor used	Severity of event based on DHWs/MHWs definition
Simplification, not "tropicalization", of temperate marine ecosystems under ocean warming and acidification	Agostini, Sylvain	10.1111/gcb.15749	N/A	N/A	Oct 2015	Jul 2016	N/A	Long-term climate change	N/A
Heterotrophy mitigates the response of the temperate coral Oculina arbuscula to temperature stress	Aichelman, Hannah	10.1002/ece3.2399	N/A	N/A	Feb 2014	Apr 2014	N/A	Long-term climate change	N/A
Adaptive signatures in thermal performance of the temperate coral Astrangia poculata	Aichelman, Hannah	10.1242/jeb.189225	N/A	N/A	2017	2019	N/A	Long-term climate change	N/A
Reproductive output of a non-zooxanthellate temperate coral is unaffected by temperature along an extended latitudinal gradient	Airi, Valentina	10.1371/journal.pone.0171051	n/a	n/a	August 2010	Feb 2017	N/A	Long-term climate change	N/A
Low coral mortality during the most intense bleaching event ever recorded in subtropical Southwestern Atlantic reefs	Banha, Thomás	10.1007/s00338-019-01856-y	Feb 2019	May 2019	Feb 2019	May 2019	Yes	Degree heating weeks	18.5-20.5; "highest values ever recorded in a reef area for the South Atlantic"
Temperature-driven secondary competence windows may increase the dispersal potential of invasive sun corals	Barbosa, Andreia	10.1007/s00227-019-3580-7	N/A	N/A	Nov 2017	N/A	N/A	Ex-situ temperatures	N/A
Characteristics of The Bleached Microbiome of The Generalist Coral Pocillopora damicornis from Two Distinct Reef Habitats	Bergman, Jessica	10.1093/iob/obad012	2020	2020	Mar 2019	Not specified	Yes	Long-term climate change	N/A
Coscinaraea marshae corals that have survived prolonged bleaching exhibit signs of increased heterotrophic feeding	Bessell-Browne, Pia	10.1007/s00338-014-1156-z	Jan 2011	Jun 2011	Jul 2011	Jun 2012	No	Degree heating weeks	Severe, 30 DHW
Variable responses of benthic communities to anomalously warm sea temperatures on a high-latitude coral reef	Bridge, Tom	10.1371/journal.pone.0113079	2010-12-01	2011-04-01	April 2010	April 2013	Yes	Long-term climate change, February 2011 peaked at 3°C above long-term monthly	N/A
Temperature and symbiosis affect lesion recovery in experimentally wounded, facultatively symbiotic temperate corals	Burmester, Elizabeth	10.3354/meps12114	N/A	N/A	N/A	N/A	N/A	Ex-situ temperature manipulation	N/A
Suppressed coral settlement following mass bleaching in the southern Persian/Arabian Gulf	Burt, John	10.1080/14634988.2019.1676024	N/A	N/A	Apr 2010	Apr 2012	N/A	Long-term climate change	N/A
Season structures prokaryotic partners but not algal symbionts in subtropical hard corals	Cai, Lin	10.1007/s00253-018-8909-5	N/A	N/A	Mar 2014	Oct 2014	N/A	Long-term climate change	N/A
Transient amplification enhances the persistence of tropicalising coral assemblages in marginal high-latitude environments	Cant, James	10.1111/ecog.06156	N/A	N/A	Sep 2017	Aug 2019	N/A	Long-term climate change	N/A
The Yellow Coral Dendrophyllia cornigera in a Warming Ocean	Castellan, Giorgio	10.3389/fmars.2019.00692	N/A	N/A	Jan 2010	Dec 2017	N/A	Long-term climate change	N/A
Dispersal, genetic variation, and symbiont interaction network of heat-tolerant endosymbiont Durusdinium trenchii: Insights into the adaptive potential of coral to climate change	Chen, Biao	10.1016/j.scitotenv.2020.138026	N/A	N/A	Not specified	Not specified	N/A	Long-term climate change	N/A
High tolerance to temperature and salinity change should enable scleractinian coral Platygyra acuta from marginal environments to persist under future climate change	Chui, Apple Pui Yi	10.1371/journal.pone.0179423	N/A	N/A	2016	2017	N/A	Long-term climate change, Marine heat waves	N/A
Lowered temperature and reduced salinity retarded development of early life history stages of Acropora valida from the marginal environment	Chui, Apple Pui Yi	10.1016/j.rsma.2016.04.004	N/A	N/A	May 2010, May 2011, May 2012, May 2013, May 2014	Jul 2010, Jul 2011, Jul 2012, Jul 2013, Jul 2014	N/A	Controlled heat stress, salinity	N/A
Effects of heat and hyposalinity on the gene expression in Acropora pruinosa larvae	Chui, Apple Pui Yi	10.3389/fmars.2023.1096407	N/A	N/A	Summer 2014	Few days later in 2014	N/A	Ex-situ temperature and salinity treatments	N/A
Elevated temperature enhances normal early embryonic development in the coral Platygyra acuta under low salinity conditions	Chui, Apple Pui Yi	10.1007/s00338-014-1247-x	N/A	N/A	May 2010	Jun 2012	N/A	Long-term climate change	N/A
Regional and local environmental conditions do not shape the response to warming of a marine habitat-forming species	Crisci, Caroline	10.1038/s41598-017-05220-4	N/A	N/A	July 2009	November 2009	N/A	artificially increased temps in experimental aquaria	N/A
Successive marine heatwaves cause disproportionate coral bleaching during a fast phase transition from El Nino to La Nina	Dalton, Steven	10.1016/j.scitotenv.2020.136951	N/A	N/A	Mar 2009	May 2013	N/A	Long-term climate change, Marine heat waves	Severe
Monitoring coral health to determine coral bleaching response at high latitude eastern Australian Reefs: An applied model for a changing climate	Dalton, Steven	10.3390/d3040592	N/A	N/A	2005	2007	N/A	Long-term climate change	N/A
Calcification and organic productivity at the world's southernmost coral reef	Davis, Kay	10.1016/j.marchem.2020.103870	Jan 2019	March 2019	July 2018	March 2019	Yes	Long-term climate change	N/A
Symbiodinium spp. associated with high-latitude scleractinian corals from Jeju Island, South Korea	De Palmas, Stephane	10.1007/s00338-015-1286-y	N/A	N/A	2012	2015	N/A	Long-term climate change	N/A
Reef on the edge: resilience failure of marginal patch coral reefs in Eastern Arabian Sea under recurrent coral bleaching, coral diseases, and local stressors	De, Kalyan	10.1007/s11356-022-22651-3	N/A	N/A	Oct 2014	Apr 2019	N/A	Long-term climate change, Degree heating weeks	5.09Cweek (2015); 6.92Cweek (2016); 4.00Cweek (2017); 3.23Cweek (2018), 0.25Cweek (2019)
Uncovering the Effects of Symbiosis and Temperature on Coral Calcification	Dellaert, Zoe	10.1086/716711	N/A	N/A	N/A	N/A	N/A	Ex-situ temperature levels	N/A
Metabolic performance and thermal and salinity tolerance of the coral Platygyra carnosa in Hong Kong waters	Dellisanti, Walter	10.1016/j.marpolbul.2020.111005	N/A	N/A	Apr 2018	Apr 2018	N/A	Artificially heightened temps in experimental aquaria	N/A
Seasonal drivers of productivity and calcification in the coral Platygyra carnosa in a subtropical reef	Dellisanti, Walter	10.3389/fmars.2023.994591	N/A	N/A	Apr 2013	Mar 2020	N/A	Long-term climate change	N/A
Recruitment of the subtropical coral Alveopora japonica in the temperate waters of Jeju Island, South Korea	Denis, Vianney	10.5343/bms.2014.1032	N/A	N/A	Oct 2012	Oct 2013	N/A	Long-term climate change	N/A
A simple temperature-based model predicts the upper latitudinal limit of the temperate coral Astrangia poculata	Dimond, James	10.1007/s00338-012-0983-z	Not specified	Not specified	Not specified	Not specified	N/A	Seasonal changes in temperature	N/A
Continent-wide declines in shallow reef life over a decade of ocean warming	Edgar, Graham	10.1038/s41586-023-05833-y	N/A	N/A	2008	2021	N/A	Long-term climate change	N/A
Different responses of massive and branching corals to a major heatwave at the largest and richest reef complex in South Atlantic	Ferreira, Lucas Cabral Lage	10.1007/s00227-021-03863-6	Mar 2019	May 2019	Feb 2019	Jan 2020	Yes	Degree heating weeks	N/A
In situ assessment of the daily primary production of the temperate symbiotic coral Cladocora caespitosa	Ferrier-Pages, Christine	10.4319/lo.2013.58.4.1409	N/A	N/A	Not specified	Not specified	N/A	Long-term climate change	N/A
Reduced calcification in Western Australian corals during anomalously high summer water temperatures	Foster, Taryn	10.1016/j.jembe.2014.07.014	N/A	N/A/	Jul 2011	Apr 2013	N/A	Long-term climate change	N/A
Depth moderates loss of marine foundation species after an extreme marine heatwave: could deep temperate reefs act as a refuge?	Giraldo-Ospina, Ana	10.1098/rspb.2020.0709	Feb 2011	Apr 2011	2010	2017	Yes	Marine heat waves	N/A
Response diversity in Mediterranean coralligenous assemblages facing climate change: Insights from a multispecific thermotolerance experiment	Gómez-Gras, Daniel	10.1002/ece3.5045	N/A	N/A	June 2012	2017	N/A	Ex-situ temperature manipulation	N/A
Unraveling heterogeneity of coral microbiome assemblages in tropical and subtropical corals in the south China sea	Gong, Sanqiang	10.3390/microorganisms8040604	N/A	N/A	Aug 2018	N/A	N/A	Long-term climate change	N/A
Physiological factors facilitating the persistence of Pocillopora aliciae and Plesiastrea versipora in temperate reefs of south-eastern Australia under ocean warming	González-Pech, Raúl A.	10.1007/s00338-022-02277-0	N/A	N/A	Oct 2019	Oct 2019	N/A	Artificially heightened and sustained temps in experimental aquaria	N/A
Physiological performance of the cold-water coral Dendrophyllia cornigera reveals its preference for temperate environments	Gori, Andrea	10.1007/s00338-014-1167-9	N/A	N/A	Apr 2010	N/A	N/A	Long-term climate change	N/A
Mass coral bleaching of P. versipora in Sydney Harbour driven by the 2015â€“2016 heatwave	Goyen, Samantha	10.1007/s00338-019-01797-6	Feb 2016	Aug 2016	Jun 2015	Jun 2017	Yes	Degree heating weeks	5.4C Bleaching alert level 1, 12.8C Bleaching alert level 2
Response of the temperate scleractinian coral Cladocora caespitosa to high temperature and long-term nutrient enrichment	Hadjioannou, Louis	10.1038/s41598-019-50716-w	N/A	N/A	N/A	N/A	N/A	Experimental ramping in temperature	N/A
The northern limit of corals of the genus Acropora in temperate zones is determined by their resilience to cold bleaching	Higuchi, Tomihiko	10.1038/srep18467	N/A	N/A	Not specified	Not specified	N/A	Cold Stress	N/A
An investigation of the calcification response of the scleractinian coral Astrangia poculata to elevated pCO2 and the effects of nutrients, zooxanthellae and gender	Holcomb, Michael	10.5194/bg-9-29-2012	N/A	N/A	Corals collected in Sept 2008 but paper doesn't actually state duration of experiment	N/A, Unspecified	N/A	Heightened CO2 and temps in experimental aquaria	N/A
Lower cold tolerance of tropical Porites lutea is possibly detrimental to its migration to relatively high latitude refuges in the South China Sea	Huang, Wen	10.1111/mec.16662	N/A	N/A	2020	2022	N/A	Long-term climate change	N/A
Stable Symbiodiniaceae composition in three coral species during the 2017 natural bleaching event in subtropical Hong Kong	Ip, Jack Chi-Ho	10.1016/j.marpolbul.2022.114224	Jun 2017	Aug 2017	Jun 2017	Sept 2017	Yes	Long-term climate change	N/A
Assessment of survival, mortality and recovery of coral reefs of East Kish Island, Persian Gulf	Jami, Mohammad Javad	10.3923/pjbs.2010.993.999	N/A	N/A	2009	2010	N/A	Long-term climate change	N/A
Response of a temperate coral to temperature stress: A comparison of populations across sites	Johnston, Nicole	10.1016/j.jembe.2022.151863	N/A	N/A	August 2018	~ October 2018	N/A	Ex-situ (aquarium) temperature changes	N/A
Thermal stress-related spatiotemporal variations in high-latitude coral reef benthic communities	Jones, Nicolas	10.1007/s00338-020-01994-8	N/A	N/A	Not specified	Not specified	N/A	Long-term climate change	N/A
Unique combinations of coral host and algal symbiont genotypes reflect intraspecific variation in heat stress responses among colonies of the reef-building coral, Montipora digitata	Kavousi, Javid	10.1007/s00227-019-3632-z	N/A	N/A	Aug 2013	Feb 2014 (implied)	N/A	Long-term climate change	N/A
Experimental evidence of the synergistic effects of warming and invasive algae on a temperate reef-builder coral	Kersting, Diego	10.1038/srep18635	N/A	N/A	Summer 2010 for In-situ obervations, September 2011 for aquaria	Summer 2013 for in-situ, November 2011 for experimental	N/A	high temps in summer, not specific heating events	N/A
Physiological plasticity of corals to temperature stress in marginal coral communities	Keshavmurthy, Shashank	10.1016/j.scitotenv.2020.143628	N/A	N/A	Oct 2012 for A. japonica, Aug 2013 for C. aspersa and O. crispata	Oct 2012 for A. japonica, Aug 2013 for C. aspersa and O. crispata	N/A	Artificially heightened temps, short time and acute thermal stress treatments	N/A
Refugia under threat: Mass bleaching of coral assemblages in high-latitude eastern Australia	Kim, Sun	10.1111/gcb.14772	N/A	N/A	Apr 2016	May 2016	N/A	Long-term climate change, Degree heating weeks	At least 1degC above MMM.
Seasonal stability of coral-Symbiodinium associations in the subtropical coral habitat of St. Lucie Reef, Florida	Klepac, Courtney	10.3354/meps11369	N/A	N/A	June 2012	November 2013	N/A	Seasonal changes in temperature	N/A
Impact of bleaching on the coral Cladocora caespitosa in the eastern Adriatic Sea	Kružić, Peter	10.3354/meps10962	Bleaching in 1997 to 1999, 2001 to 2004, 2006 to 2009, 2011 to 2012		1997	2012	Yes	Long-term climate change	N/A
Mass mortality events of the coral Balanophyllia europaea (Scleractinia, Dendrophylliidae) in the Mljet National Park (eastern Adriatic Sea) caused by sea temperature anomalies	Kružić, Peter	10.1007/s00338-014-1231-5	N/A	N/A	1999	2013	N/A	Long-term climate change	N/A
Linking population size structure, heat stress and bleaching responses in a subtropical endemic coral	Lachs, Liam	10.1007/s00338-021-02081-2	April 2016	Jul 2016	2010	2019	Yes	Degree heating weeks	Not specified
Marine heatwave causes unprecedented regional mass bleaching of thermally resistant corals in northwestern Australia	Le Nohaïc, Morane	10.1038/s41598-017-14794-y	2015	2016	Dec 2015	May 2016	Yes	Long-term climate change, Degree heating weeks	Severe for tropics and less so for higher latitudes.
The reef coral Siderastrea stellata thriving at its range limit: Population structure in Arraial do Cabo, southeastern Brazil	Lima, Laís	10.5343/bms.2015.1029	N/A	N/A	Apr 2012	Apr 2014	N/A	Long-term climate change	N/A
Physiological resilience of a temperate soft coral to ocean warming and acidification	Lopes, Ana	10.1007/s12192-018-0919-9	N/A	N/A	Mar 2014	May 2014	N/A	Long-term climate change	N/A
Effects of low pH and high temperature on two Palythoa spp. and predatorâ€“prey interactions in the subtropical eastern Atlantic	López, Cataixa	10.1002/aqc.3487	N/A	N/A	Nov 2016	N/A	N/A	Ex-situ temperature and pH manipulation (in tanks)	N/A
Distribution of zooxanthellate zoantharians in the Canary Islands: Potential indicators of ocean warming	López, Cataixa	10.1016/j.ecss.2019.106519	N/A	N/A	2015	2017	N/A	Long-term climate change	N/A
Heatwaves and a decrease in turbidity drive coral bleaching in Atlantic marginal equatorial reefs	Lucas, Caroline	10.3389/fmars.2023.1061488	Jan 2020, Feb 2020, May 2020	Feb 2020, May 2020, Jun 2020	Jul 2019	May 2022	Yes	Marine heat waves, Degree heating weeks	DHW: 17.6 degree weeks, MHW: 31.51 degC
Genetic Diversity and Structure of Tropical Porites lutea Populations Highlight Their High Adaptive Potential to Environmental Changes in the South China Sea	Luo, Yanqiu	10.3389/fmars.2022.791149	N/A	N/A	N/A	N/A	N/A	Monthly SSTs	N/A
Increasing coral calcification in Orbicella faveolata and Pseudodiploria strigosa at Flower Garden Banks, Gulf of Mexico	Manzello, Derek	10.1007/s00338-021-02108-8	N/A	N/A	Jun 2015	Jun 2015	N/A	Long-term climate change	N/A
Reproduction of the Azooxanthellate Coral Caryophyllia inornata Is Not Affected by Temperature Along an 850 km Gradient on the Western Italian Coast	Marchini, Chiara	10.3389/fmars.2019.00785	N/A	N/A	Sept 2010	Nov 2012	N/A	differences in temp. along latitudinal gradient	N/A
Oceanic patterns of thermal stress and coral community degradation on the island of Mauritius	McClanahan, Tim	10.1007/s00338-020-02015-4	2003, 2004, 2005, 2008-2019		January 2004	2019	Yes	Degree heating weeks, Coral Reef Temperature Anomaly Database (CoTaD) -> temperature stress anomaly degree-heating week (TSA_DHW)	Not specified
Subtropical thermal variation supports persistence of corals but limits productivity of coral reefs	McIlroy, Shelby	10.1098/rspb.2019.0882	N/A	N/A`	Aug 2015	Aug 2016	N/A	Long-term climate change	N/A
Marine heatwaves impair the thermal refugia potential of marginal reefs in the northern South China Sea	Mo, Shaohua	10.1016/j.scitotenv.2022.154100	2020	2021	2020	2022	Yes	Marine heat waves	the greatest DHWs were found to exceed 20 °C-weeks around Weizhou and Xuwen
The potential role of temperate Japanese regions as refugia for the coral Acropora hyacinthus in the face of climate change	Nakabayashi, Aki	10.1038/s41598-018-38333-5	Not specified	Not specified	Not specified	Not specified	N/A	Long-term climate change	N/A
Thylakoid fatty acid composition and response to short-term cold and heat stress in high-latitude Symbiodiniaceae	Oakley, Clinton	10.1007/s00338-022-02221-2	N/A	N/A	March 2011	February 2022	N/A	Long-term climate change, Localised hotspot	N/A
Photoacclimatory and photoprotective responses to cold versus heat stress in high latitude reef corals	Pontasch, Stefanie	10.1111/jpy.12492	N/A	N/A	Oct 2010	Oct 2010	N/A	Cold stress, Heat stress	N/A
The third global coral bleaching event on the marginal coral reefs of the southwestern indian ocean and factors that contribute to their resistance and resilience	Porter, Sean	10.3390/d13100464	2014	2017	2014	2021	Yes	Long-term climate change	N/A
Heat challenge elicits stronger physiological and gene expression responses than starvation in symbiotic Oculina arbuscula	Rivera, Hanny	10.1093/jhered/esac068	N/A	N/A	Not specified	Not specified	N/A	Controlled heating and feeding patterns	N/A
Mechanisms and seasonal drivers of calcification in the temperate coral turbinaria reniformis at its latitudinal limits	Ross, Claire	10.1098/rspb.2018.0215	N/A	N/A	Dec 2014	Oct 2016	N/A	El Nino cold stress	N/A
Perennial growth of hermatypic corals at Rottnest Island, Western Australia (32Â°S)	Ross, Claire	10.7717/peerj.781	N/A	N/A	Dec 2013	Jul 2014	N/A	Long-term climate change	N/A
Coral communities on marginal high-latitude reefs in west australian marine parks	Ross, Claire	10.3390/d13110554	N/A	N/A	Jan 1999	Dec 2019	N/A	Long-term climate change	N/A
What's the key for success? Translocation, growth and thermal stress mitigation in the Mediterranean coral Cladocora caespitosa (Linnaeus, 1767)	Roveta, Camilla	10.3389/fmars.2023.1199048	N/A	N/A	May 2018	Oct 2022	N/A	Marine heat waves	I - moderate, II - strong
Variation in calcification rate of Acropora downingi relative to seasonal changes in environmental conditions in the northeastern Persian Gulf	Samiei, Jahangir Vajed	10.1007/s00338-016-1464-6	N/A	N/A	Jan 2014	Apr 2015	N/A	Long-term climate change	N/A
The Effect of Elevated CO2 and Increased Temperature on in Vitro Fertilization Success and Initial Embryonic Development of Single Male:Female Crosses of Broad-Cast Spawning Corals at Mid- and High-Latitude Locations	Schutter, Miriam	10.3390/jmse3020216	N/A	N/A	May 2011, July 2011	May 2011, July 2011	N/A	Long-term climate change	N/A
Large fluctuations but constant mean temperatures allow corals to persist in intertidal rock pools on the east coast of South Africa	Smit, Kaylee	10.1186/s10152-017-0482-2	N/A	N/A	N/A	N/A	N/A	Tidal temperature changes	N/A
Bleaching Susceptibility and Resistance of Octocorals and Anemones at the Worldâ€™s Southern-Most Coral Reef	Steinberg, Rosemary	10.3389/fphys.2022.804193	Dec 2018, Jan 2019, Mar 2019	Jan 2019, Feb 2019, June 2019	Mar 2019	Oct 2019	Yes	Marine heat waves, Degree heating weeks	DHW: Bleaching Threshold, MHW: 112.48 C Max Cumulative
Resistance to temperature stress and Drupella corallivory may promote the dominance of Platygyra acuta in the marginal coral communities in Hong Kong	Tsang, Ryan Ho Leung	10.1016/j.marenvres.2018.11.009	N/A	N/A	Apr 2015	Apr 2015	N/A	Artificially heightened temps, exposure to corallivorous snails	N/A
Expansion of corals on temperate reefs: direct and indirect effects of marine heatwaves	Tuckett, Chenae	10.1007/s00338-017-1586-5	2010, 2012	2010, 2012	2013	Not specified	No	Marine heat waves	Severe
Lethal and sublethal effects of thermal stress on octocorals early life-history stages	Viladrich, Núria	10.1111/gcb.16433	N/A	N/A	June 2020	Sept 2022	N/A	Experimental	N/A
The influence of irradiance on tolerance to high and low temperature stress exhibited by Symbiodinium in the coral, Pocillopora damicornis, from the high-latitude reef of Lord Howe Island	Wicks, Laura	10.4319/lo.2010.55.6.2476	N/A	N/A	Sep 2008	N/A	N/A	Ex-situ temperature manipulation	N/A
Latitudinal variation in thermal tolerance thresholds of early life stages of corals	Woolsey, Erika	10.1007/s00338-014-1253-z	N/A	N/A	Nov 2010	N/A	N/A	Ex-situ temperature variations	N/A
Characterizing environmental stress responses of aposymbiotic Astrangia poculata to divergent thermal challenges	Wuitchik, Daniel	10.1111/mec.16108	N/A	N/A	Nov 2017	Nov 2017	N/A	artificially heightened water temps in experimental aquaria	N/A
The 2014 summer coral bleaching event in subtropical Hong Kong	Xie, James	10.1016/j.marpolbul.2017.03.061	Aug 2014	Sep 2014	Aug 2014	Oct 2016	Yes	Localised hotspot	N/A
Rapid poleward range expansion of tropical reef corals in response to rising sea surface temperatures	Yamano, Hiroya	10.1029/2010GL046474	N/A	N/A	1930	Unclear (2010)	N/A	Long-term climate change	N/A
Rapid decline of a relatively high latitude coral assemblage at Weizhou Island, northern South China Sea	Yu, Wanjun	10.1007/s10531-019-01858-w	N/A	N/A	Not specified	Not specified	N/A	Long-term climate change	N/A
